# Supplementary material for: Analysing the essential proteins set of Plasmodium falciparum PF3D7 for novel drug targets identification against malaria
Source: Malar J. 2021 Aug 3;20:335. doi: 10.1186/s12936-021-03865-1 (PMC8336052; doi:10.1186/s12936-021-03865-1)
Supplement: Supplementary file 1 — Additional file 1: Plasmodium falciparum strain 3D7 non paralogous essential proteins. [file 12936_2021_3865_MOESM1_ESM.xlsx]

## Sheet: Sheet1
Supplementary Table S1
P.falciparum strain 3D7 non paralogous essential proteins.
Protein ID	Protein Name
>tr|C6KST8|C6KST8	Zinc transporter ZIP1
>tr|Q9U0K3|Q9U0K3	Zinc finger Ran-binding domain-containing protein 2
>tr|Q9U0I8|Q9U0I8	Zinc finger protein
>tr|C0H4E5|C0H4E5	Zinc finger protein
>tr|Q8I3R4|Q8I3R4	Zinc finger protein
>tr|Q8IB20|Q8IB20	Zinc finger protein
>tr|Q8I331|Q8I331	Zinc finger protein
>tr|C0H566|C0H566	Zinc finger protein
>tr|Q8I5L2|Q8I5L2	Zinc finger protein
>tr|Q8I4Z8|Q8I4Z8	Zinc finger protein
>tr|Q8IEL2|Q8IEL2	Zinc finger protein
>tr|A0A5K1K928|A0A5K1K928	Zinc finger protein
>tr|Q8IDC0|Q8IDC0	Zinc finger protein
>tr|Q8IM65|Q8IM65	Zinc finger protein
>tr|Q8ILV4|Q8ILV4	Zinc finger protein
>tr|Q8ILT7|Q8ILT7	Zinc finger protein
>tr|Q8ILC9|Q8ILC9	Zinc finger protein
>tr|Q8IL66|Q8IL66	Zinc finger protein
>tr|Q8IKP5|Q8IKP5	Zinc finger protein
>tr|Q8IKJ5|Q8IKJ5	Zinc finger protein
>tr|Q8IKJ3|Q8IKJ3	Zinc finger protein
>tr|O77322|O77322	Zinc finger protein
>tr|O97273|O97273	Zinc finger protein
>tr|A0A5K1K8I4|A0A5K1K8I4	Zinc finger protein
>tr|Q8I3L5|Q8I3L5	Zinc finger protein
>tr|Q8IJV8|Q8IJV8	Zinc finger (CCCH type) protein
>tr|A0A5K1K8E3|A0A5K1K8E3	Zinc finger (CCCH type) protein
>tr|O77335|O77335	YTH domain-containing protein
>tr|Q8IL91|Q8IL91	YrhK domain-containing protein OS
>tr|C6S3J4|C6S3J4	Yos1-like protein
>tr|Q8IDB8|Q8IDB8	YOP1-like protein
>tr|Q8IKJ7|Q8IKJ7	YL1 nuclear protein
>tr|C0H470|C0H470	YGGT family protein
>tr|C0H4S5|C0H4S5	YEATS domain-containing protein
>tr|Q8IIA5|Q8IIA5	XTBD domain-containing protein
>tr|Q8I3G2|Q8I3G2	XAP-5 DNA binding protein
>tr|Q8IIQ0|Q8IIQ0	WW domain-containing protein OS
>tr|Q8IL37|Q8IL37	WD repeat-containing protein OS
>tr|Q8IDM8|Q8IDM8	WD repeat-containing protein 92
>tr|Q8I4Z2|Q8I4Z2	WD repeat-containing protein 82
>tr|Q8I3K2|Q8I3K2	WD repeat-containing protein 55
>tr|O97292|O97292	WD repeat-containing protein
>tr|Q8IJZ5|Q8IJZ5	WD repeat-containing protein
>tr|Q8IJB3|Q8IJB3	WD repeat-containing protein
>tr|Q8II99|Q8II99	WD repeat-containing protein
>tr|Q8IHX6|Q8IHX6	WD repeat-containing protein
>tr|Q8I5H3|Q8I5H3	WD repeat-containing protein
>tr|Q8I5B5|Q8I5B5	WD repeat-containing protein
>tr|Q8I5A2|Q8I5A2	WD repeat-containing protein
>tr|A0A5K1K8S8|A0A5K1K8S8	WD repeat-containing protein
>tr|A0A144A0U7|A0A144A0U7	W2 domain-containing protein OS
>tr|Q8IKJ0|Q8IKJ0	V-type proton ATPase subunit OS
>tr|Q8IEP9|Q8IEP9	V-type proton ATPase subunit H OS
>tr|Q8IE84|Q8IE84	V-type proton ATPase subunit G
>tr|Q8IHW4|Q8IHW4	V-type proton ATPase subunit F OS
>tr|Q8I2H3|Q8I2H3	V-type proton ATPase subunit E
>tr|Q8IDS0|Q8IDS0	V-type proton ATPase subunit D
>tr|Q8I280|Q8I280	V-type proton ATPase subunit C OS
>tr|Q8IAQ8|Q8IAQ8	V-type proton ATPase subunit a
>tr|Q8I3R7|Q8I3R7	V-type proton ATPase proteolipid subunit OS
>tr|Q8IDF7|Q8IDF7	V-type proton ATPase 21 kDa proteolipid subunit
>tr|C0H4P0|C0H4P0	V-type ATPase V0 subunit e
>tr|Q8IHX3|Q8IHX3	VPS9 domain-containing protein
>tr|Q8IAL0|Q8IAL0	von Willebrand factor A domain-related protein OS
>tr|Q8ILE3|Q8ILE3	Voltage-dependent anion-selective channel protein
>tr|C6KSR6|C6KSR6	VFT protein OS
>tr|O77313|O77313	Vesicle-fusing ATPase OS
>tr|Q8IL71|Q8IL71	Vesicle-associated membrane protein
>tr|Q8I563|Q8I563	Vesicle transport v-SNARE protein VTI1
>tr|A0A143ZX23|A0A143ZX23	Vesicle transport v-SNARE protein
>tr|Q8IE98|Q8IE98	Vesicle transport protein OS
>tr|C0H5F1|C0H5F1	Very-long-chain (3R)-3-hydroxyacyl-CoA dehydratase OS
>tr|Q8IKL5|Q8IKL5	Valyl-tRNA synthetase OS
>tr|O77354|O77354	Valine--tRNA ligase
>tr|Q8IK92|Q8IK92	Vacuole membrane protein 1
>tr|A0A144A0N0|A0A144A0N0	Vacuolar-sorting protein SNF
>tr|C6KT60|C6KT60	Vacuolar transporter chaperone
>tr|Q6ZMA8|Q6ZMA8	Vacuolar proton pump subunit B OS
>tr|B9ZSH9|B9ZSH9	Vacuolar protein sorting-associated protein VTA1
>tr|Q8IAZ5|Q8IAZ5	Vacuolar protein sorting-associated protein 9
>tr|Q8IBI7|Q8IBI7	Vacuolar protein sorting-associated protein 53
>tr|A0A5K1K8G8|A0A5K1K8G8	Vacuolar protein sorting-associated protein 52
>tr|Q8I2A9|Q8I2A9	Vacuolar protein sorting-associated protein 51
>tr|Q8I388|Q8I388	Vacuolar protein sorting-associated protein 46
>tr|O96243|O96243	Vacuolar protein sorting-associated protein 45 OS
>tr|Q8IKQ5|Q8IKQ5	Vacuolar protein sorting-associated protein 4 OS
>tr|Q8IIQ6|Q8IIQ6	Vacuolar protein sorting-associated protein 35 OS
>tr|Q8I2G8|Q8I2G8	Vacuolar protein sorting-associated protein 33
>tr|Q8IM27|Q8IM27	Vacuolar protein sorting-associated protein 29 OS
>tr|A0A144A4V4|A0A144A4V4	Vacuolar protein sorting-associated protein 26
>tr|Q8IAZ9|Q8IAZ9	Vacuolar protein sorting-associated protein 2
>tr|Q8IEL8|Q8IEL8	Vacuolar protein sorting-associated protein 18
>tr|Q8I524|Q8I524	Vacuolar protein sorting-associated protein 16
>tr|Q8I5I0|Q8I5I0	Vacuolar iron transporter OS
>tr|Q8IDH2|Q8IDH2	Vacuolar fusion protein MON1
>tr|Q8I5G0|Q8I5G0	VAC14 domain-containing protein
>tr|A0A144A0S1|A0A144A0S1	Uroporphyrinogen-III synthase
>tr|Q8ILU6|Q8ILU6	Uracil-DNA glycosylase
>tr|B9ZSI0|B9ZSI0	Uncharacterized protein
>tr|Q8I299|Q8I299	Uncharacterized protein
>tr|B9ZSI2|B9ZSI2	Uncharacterized protein
>tr|Q8I290|Q8I290	Uncharacterized protein
>tr|Q8I287|Q8I287	Uncharacterized protein
>tr|Q8I286|Q8I286	Uncharacterized protein
>tr|B9ZSI3|B9ZSI3	Uncharacterized protein
>tr|Q8I277|Q8I277	Uncharacterized protein
>tr|Q8I276|Q8I276	Uncharacterized protein
>tr|Q8I271|Q8I271	Uncharacterized protein
>tr|Q8I262|Q8I262	Uncharacterized protein
>tr|Q8I260|Q8I260	Uncharacterized protein
>tr|Q8I256|Q8I256	Uncharacterized protein
>tr|Q8I234|Q8I234	Uncharacterized protein
>tr|B9ZSI9|B9ZSI9	Uncharacterized protein
>tr|Q8I230|Q8I230	Uncharacterized protein
>tr|Q8I229|Q8I229	Uncharacterized protein
>tr|Q8I227|Q8I227	Uncharacterized protein
>tr|Q9U0M7|Q9U0M7	Uncharacterized protein
>tr|Q8I2D5|Q8I2D5	Uncharacterized protein
>tr|Q8I2D3|Q8I2D3	Uncharacterized protein
>tr|Q8I670|Q8I670	Uncharacterized protein
>tr|O96119|O96119	Uncharacterized protein
>tr|O96126|O96126	Uncharacterized protein
>tr|C6S3A7|C6S3A7	Uncharacterized protein
>tr|C6S3A8|C6S3A8	Uncharacterized protein
>tr|Q8I665|Q8I665	Uncharacterized protein
>tr|O96151|O96151	Uncharacterized protein
>tr|O96170|O96170	Uncharacterized protein
>tr|O96174|O96174	Uncharacterized protein
>tr|O96187|O96187	Uncharacterized protein
>tr|O96188|O96188	Uncharacterized protein
>tr|O96190|O96190	Uncharacterized protein
>tr|O96201|O96201	Uncharacterized protein
>tr|O96205|O96205	Uncharacterized protein
>tr|O96211|O96211	Uncharacterized protein
>tr|O96213|O96213	Uncharacterized protein
>tr|C6S3B6|C6S3B6	Uncharacterized protein
>tr|O96217|O96217	Uncharacterized protein
>tr|O96224|O96224	Uncharacterized protein
>tr|O96225|O96225	Uncharacterized protein
>tr|O96227|O96227	Uncharacterized protein
>tr|O96228|O96228	Uncharacterized protein
>tr|O96235|O96235	Uncharacterized protein
>tr|C6S3B7|C6S3B7	Uncharacterized protein
>tr|O96240|O96240	Uncharacterized protein
>tr|A0A143ZWT2|A0A143ZWT2	Uncharacterized protein
>tr|O96253|O96253	Uncharacterized protein
>tr|A0A143ZYK0|A0A143ZYK0	Uncharacterized protein
>tr|O96256|O96256	Uncharacterized protein
>tr|O96259|O96259	Uncharacterized protein
>tr|O96261|O96261	Uncharacterized protein
>tr|Q8I656|Q8I656	Uncharacterized protein
>tr|O96274|O96274	Uncharacterized protein
>tr|Q7KWI7|Q7KWI7	Uncharacterized protein
>tr|Q7KWI6|Q7KWI6	Uncharacterized protein
>tr|O96278|O96278	Uncharacterized protein
>tr|Q8I653|Q8I653	Uncharacterized protein
>tr|Q8I651|Q8I651	Uncharacterized protein
>tr|O97335|O97335	Uncharacterized protein
>tr|C0H467|C0H467	Uncharacterized protein
>tr|O97331|O97331	Uncharacterized protein
>tr|O97336|O97336	Uncharacterized protein
>tr|O97332|O97332	Uncharacterized protein
>tr|O97333|O97333	Uncharacterized protein
>tr|O97234|O97234	Uncharacterized protein
>tr|Q9NLB6|Q9NLB6	Uncharacterized protein
>tr|Q9NLB5|Q9NLB5	Uncharacterized protein
>tr|Q9NLB4|Q9NLB4	Uncharacterized protein
>tr|Q9NLB3|Q9NLB3	Uncharacterized protein
>tr|O97243|O97243	Uncharacterized protein
>tr|O97255|O97255	Uncharacterized protein
>tr|O77324|O77324	Uncharacterized protein
>tr|O77326|O77326	Uncharacterized protein
>tr|Q9NLA9|Q9NLA9	Uncharacterized protein
>tr|Q9NLA8|Q9NLA8	Uncharacterized protein
>tr|O77359|O77359	Uncharacterized protein
>tr|O77357|O77357	Uncharacterized protein
>tr|O77356|O77356	Uncharacterized protein
>tr|Q9NFE4|Q9NFE4	Uncharacterized protein
>tr|O77342|O77342	Uncharacterized protein
>tr|O77340|O77340	Uncharacterized protein
>tr|O77339|O77339	Uncharacterized protein
>tr|O77337|O77337	Uncharacterized protein
>tr|C0H471|C0H471	Uncharacterized protein
>tr|C0H472|C0H472	Uncharacterized protein
>tr|A0A143ZV68|A0A143ZV68	Uncharacterized protein
>tr|C0H475|C0H475	Uncharacterized protein
>tr|O97269|O97269	Uncharacterized protein
>tr|O97274|O97274	Uncharacterized protein
>tr|C0H479|C0H479	Uncharacterized protein
>tr|O77369|O77369	Uncharacterized protein
>tr|O97279|O97279	Uncharacterized protein
>tr|O97286|O97286	Uncharacterized protein
>tr|O97291|O97291	Uncharacterized protein
>tr|O97298|O97298	Uncharacterized protein
>tr|O97299|O97299	Uncharacterized protein
>tr|O97300|O97300	Uncharacterized protein
>tr|O97301|O97301	Uncharacterized protein
>tr|Q8I1Z7|Q8I1Z7	Uncharacterized protein
>tr|Q8I1Y9|Q8I1Y9	Uncharacterized protein
>tr|Q8I1Y7|Q8I1Y7	Uncharacterized protein
>tr|Q8I1X0|Q8I1X0	Uncharacterized protein
>tr|Q8I1W8|Q8I1W8	Uncharacterized protein
>tr|Q9U0M0|Q9U0M0	Uncharacterized protein
>tr|Q9U0L6|Q9U0L6	Uncharacterized protein
>tr|Q9U0K6|Q9U0K6	Uncharacterized protein
>tr|Q9U0K4|Q9U0K4	Uncharacterized protein
>tr|C0H499|C0H499	Uncharacterized protein
>tr|Q9U0J8|Q9U0J8	Uncharacterized protein
>tr|Q9U0I3|Q9U0I3	Uncharacterized protein
>tr|Q9U0I2|Q9U0I2	Uncharacterized protein
>tr|Q9U0I0|Q9U0I0	Uncharacterized protein
>tr|Q9U0H5|Q9U0H5	Uncharacterized protein
>tr|Q9U0G8|Q9U0G8	Uncharacterized protein
>tr|Q8I1T0|Q8I1T0	Uncharacterized protein
>tr|Q8I1S5|Q8I1S5	Uncharacterized protein
>tr|C0H4A9|C0H4A9	Uncharacterized protein
>tr|Q8I1R8|Q8I1R8	Uncharacterized protein
>tr|C0H4B0|C0H4B0	Uncharacterized protein
>tr|C0H4B2|C0H4B2	Uncharacterized protein
>tr|C0H4B5|C0H4B5	Uncharacterized protein
>tr|Q8I1P7|Q8I1P7	Uncharacterized protein
>tr|Q8I1P6|Q8I1P6	Uncharacterized protein
>tr|A0A146LZZ4|A0A146LZZ4	Uncharacterized protein
>tr|Q8IFP8|Q8IFP8	Uncharacterized protein
>tr|Q8IFN3|Q8IFN3	Uncharacterized protein
>tr|Q8IFM7|Q8IFM7	Uncharacterized protein
>tr|Q8I477|Q8I477	Uncharacterized protein
>tr|Q8I475|Q8I475	Uncharacterized protein
>tr|Q8I448|Q8I448	Uncharacterized protein
>tr|Q8I442|Q8I442	Uncharacterized protein
>tr|Q8I439|Q8I439	Uncharacterized protein
>tr|A0A5K1K846|A0A5K1K846	Uncharacterized protein
>tr|Q8I432|Q8I432	Uncharacterized protein
>tr|C0H4D1|C0H4D1	Uncharacterized protein
>tr|A0A5K1K9E3|A0A5K1K9E3	Uncharacterized protein
>tr|Q8I407|Q8I407	Uncharacterized protein
>tr|Q8I403|Q8I403	Uncharacterized protein
>tr|Q8I3Y7|Q8I3Y7	Uncharacterized protein
>tr|Q8I3Y5|Q8I3Y5	Uncharacterized protein
>tr|Q8I3Y2|Q8I3Y2	Uncharacterized protein
>tr|Q8I3Y1|Q8I3Y1	Uncharacterized protein
>tr|Q8I3X9|Q8I3X9	Uncharacterized protein
>tr|Q8I3X7|Q8I3X7	Uncharacterized protein
>tr|C0H4D5|C0H4D5	Uncharacterized protein
>tr|Q8I3W8|Q8I3W8	Uncharacterized protein
>tr|Q8I3V9|Q8I3V9	Uncharacterized protein
>tr|C0H4E2|C0H4E2	Uncharacterized protein
>tr|Q8I3S0|Q8I3S0	Uncharacterized protein
>tr|Q8I3R1|Q8I3R1	Uncharacterized protein
>tr|A0A5K1K8L5|A0A5K1K8L5	Uncharacterized protein
>tr|C0H4F4|C0H4F4	Uncharacterized protein
>tr|Q8I3P8|Q8I3P8	Uncharacterized protein
>tr|Q8I3P3|Q8I3P3	Uncharacterized protein
>tr|Q8I3P2|Q8I3P2	Uncharacterized protein
>tr|A0A5K1K8Q3|A0A5K1K8Q3	Uncharacterized protein
>tr|Q8I3M8|Q8I3M8	Uncharacterized protein
>tr|Q8I3M4|Q8I3M4	Uncharacterized protein
>tr|Q8I3M3|Q8I3M3	Uncharacterized protein
>tr|Q8I3M2|Q8I3M2	Uncharacterized protein
>tr|Q8I3M0|Q8I3M0	Uncharacterized protein
>tr|Q8I3K8|Q8I3K8	Uncharacterized protein
>tr|Q8I3K4|Q8I3K4	Uncharacterized protein
>tr|Q8I3K1|Q8I3K1	Uncharacterized protein
>tr|Q8I3I4|Q8I3I4	Uncharacterized protein
>tr|C0H4G5|C0H4G5	Uncharacterized protein
>tr|C0H4G6|C0H4G6	Uncharacterized protein
>tr|A0A143ZXE1|A0A143ZXE1	Uncharacterized protein
>tr|Q8I3G7|Q8I3G7	Uncharacterized protein
>tr|Q8I3G4|Q8I3G4	Uncharacterized protein
>tr|Q8I3F5|Q8I3F5	Uncharacterized protein
>tr|Q8I3E9|Q8I3E9	Uncharacterized protein
>tr|C0H4H1|C0H4H1	Uncharacterized protein
>tr|C6KSL9|C6KSL9	Uncharacterized protein
>tr|C6KSN8|C6KSN8	Uncharacterized protein
>tr|C6KSP2|C6KSP2	Uncharacterized protein
>tr|C6KSP7|C6KSP7	Uncharacterized protein
>tr|C6KSR2|C6KSR2	Uncharacterized protein
>tr|C6KSS7|C6KSS7	Uncharacterized protein
>tr|C6KSS9|C6KSS9	Uncharacterized protein
>tr|C6KST0|C6KST0	Uncharacterized protein
>tr|C6KST2|C6KST2	Uncharacterized protein
>tr|C6KST4|C6KST4	Uncharacterized protein
>tr|C6KST6|C6KST6	Uncharacterized protein
>tr|C6KSU0|C6KSU0	Uncharacterized protein
>tr|C6KSU6|C6KSU6	Uncharacterized protein
>tr|C6KSV2|C6KSV2	Uncharacterized protein
>tr|C6KSW4|C6KSW4	Uncharacterized protein
>tr|C6KSW8|C6KSW8	Uncharacterized protein
>tr|C6KSX3|C6KSX3	Uncharacterized protein
>tr|C6KSX4|C6KSX4	Uncharacterized protein
>tr|C6KSX8|C6KSX8	Uncharacterized protein
>tr|C6KSZ1|C6KSZ1	Uncharacterized protein
>tr|C6KT04|C6KT04	Uncharacterized protein
>tr|C6KT05|C6KT05	Uncharacterized protein
>tr|C6KT07|C6KT07	Uncharacterized protein
>tr|C6KT14|C6KT14	Uncharacterized protein
>tr|C6KT21|C6KT21	Uncharacterized protein
>tr|C6KT22|C6KT22	Uncharacterized protein
>tr|C6KT31|C6KT31	Uncharacterized protein
>tr|C6KT32|C6KT32	Uncharacterized protein
>tr|C6KT36|C6KT36	Uncharacterized protein
>tr|C6KT38|C6KT38	Uncharacterized protein
>tr|C6KT42|C6KT42	Uncharacterized protein
>tr|C6KT48|C6KT48	Uncharacterized protein
>tr|C6KT49|C6KT49	Uncharacterized protein
>tr|C6KT57|C6KT57	Uncharacterized protein
>tr|C6KT61|C6KT61	Uncharacterized protein
>tr|C6KT77|C6KT77	Uncharacterized protein
>tr|C6KT80|C6KT80	Uncharacterized protein
>tr|C6KT88|C6KT88	Uncharacterized protein
>tr|C6KT90|C6KT90	Uncharacterized protein
>tr|C6KT91|C6KT91	Uncharacterized protein
>tr|C6KT93|C6KT93	Uncharacterized protein
>tr|C6KT98|C6KT98	Uncharacterized protein
>tr|C6KTA2|C6KTA2	Uncharacterized protein
>tr|C6KTA6|C6KTA6	Uncharacterized protein
>tr|C6KTB2|C6KTB2	Uncharacterized protein
>tr|C6KTC2|C6KTC2	Uncharacterized protein
>tr|C0H4K0|C0H4K0	Uncharacterized protein
>tr|Q8IC40|Q8IC40	Uncharacterized protein
>tr|Q8IC38|Q8IC38	Uncharacterized protein
>tr|Q8IC33|Q8IC33	Uncharacterized protein
>tr|A0A143ZY62|A0A143ZY62	Uncharacterized protein
>tr|Q8IC18|Q8IC18	Uncharacterized protein
>tr|C0H4L4|C0H4L4	Uncharacterized protein
>tr|C0H4L7|C0H4L7	Uncharacterized protein
>tr|C0H4L9|C0H4L9	Uncharacterized protein
>tr|Q8IC14|Q8IC14	Uncharacterized protein
>tr|Q8IBZ4|Q8IBZ4	Uncharacterized protein
>tr|C0H4M4|C0H4M4	Uncharacterized protein
>tr|Q8IBZ0|Q8IBZ0	Uncharacterized protein
>tr|Q8IBY9|Q8IBY9	Uncharacterized protein
>tr|Q8IBY8|Q8IBY8	Uncharacterized protein
>tr|C0H4M5|C0H4M5	Uncharacterized protein
>tr|Q8IBY5|Q8IBY5	Uncharacterized protein
>tr|Q8IBY3|Q8IBY3	Uncharacterized protein
>tr|Q8IBX9|Q8IBX9	Uncharacterized protein
>tr|Q8IBX8|Q8IBX8	Uncharacterized protein
>tr|Q8IBX7|Q8IBX7	Uncharacterized protein
>tr|C0H4M7|C0H4M7	Uncharacterized protein
>tr|Q8IBV1|Q8IBV1	Uncharacterized protein
>tr|Q8IBU3|Q8IBU3	Uncharacterized protein
>tr|Q8IBT7|Q8IBT7	Uncharacterized protein
>tr|Q8IBT3|Q8IBT3	Uncharacterized protein
>tr|C0H4N2|C0H4N2	Uncharacterized protein
>tr|A0A143ZVJ7|A0A143ZVJ7	Uncharacterized protein
>tr|C0H4N6|C0H4N6	Uncharacterized protein
>tr|C0H4N7|C0H4N7	Uncharacterized protein
>tr|Q8IBR1|Q8IBR1	Uncharacterized protein
>tr|Q8IBQ4|Q8IBQ4	Uncharacterized protein
>tr|Q8IBQ3|Q8IBQ3	Uncharacterized protein
>tr|Q8IBQ0|Q8IBQ0	Uncharacterized protein
>tr|Q8IBP9|Q8IBP9	Uncharacterized protein
>tr|C0H4N9|C0H4N9	Uncharacterized protein
>tr|Q8IBP6|Q8IBP6	Uncharacterized protein
>tr|A0A143ZWQ6|A0A143ZWQ6	Uncharacterized protein
>tr|Q8IBP0|Q8IBP0	Uncharacterized protein
>tr|Q8IBN9|Q8IBN9	Uncharacterized protein
>tr|Q8IBN6|Q8IBN6	Uncharacterized protein
>tr|Q8IBN3|Q8IBN3	Uncharacterized protein
>tr|Q8IBN2|Q8IBN2	Uncharacterized protein
>tr|Q8IBM6|Q8IBM6	Uncharacterized protein
>tr|Q8IBM4|Q8IBM4	Uncharacterized protein
>tr|Q8IBM1|Q8IBM1	Uncharacterized protein
>tr|Q8IBM0|Q8IBM0	Uncharacterized protein
>tr|Q8IBL5|Q8IBL5	Uncharacterized protein
>tr|Q8IBL1|Q8IBL1	Uncharacterized protein
>tr|Q8IBK7|Q8IBK7	Uncharacterized protein
>tr|C0H4P2|C0H4P2	Uncharacterized protein
>tr|Q8IBK0|Q8IBK0	Uncharacterized protein
>tr|Q8IBJ8|Q8IBJ8	Uncharacterized protein
>tr|Q8IBJ7|Q8IBJ7	Uncharacterized protein
>tr|C0H4P4|C0H4P4	Uncharacterized protein
>tr|Q8IBJ0|Q8IBJ0	Uncharacterized protein
>tr|Q8IBI9|Q8IBI9	Uncharacterized protein
>tr|C0H4P6|C0H4P6	Uncharacterized protein
>tr|A0A146M1S3|A0A146M1S3	Uncharacterized protein
>tr|Q8IBI0|Q8IBI0	Uncharacterized protein
>tr|Q8IBH4|Q8IBH4	Uncharacterized protein
>tr|Q8IBH3|Q8IBH3	Uncharacterized protein
>tr|Q8IBH0|Q8IBH0	Uncharacterized protein
>tr|Q8IBG3|Q8IBG3	Uncharacterized protein
>tr|Q8IBG0|Q8IBG0	Uncharacterized protein
>tr|Q8IAK7|Q8IAK7	Uncharacterized protein
>tr|A0A5K1K9E5|A0A5K1K9E5	Uncharacterized protein
>tr|Q8IAL4|Q8IAL4	Uncharacterized protein
>tr|C0H4R2|C0H4R2	Uncharacterized protein
>tr|A0A143ZZV5|A0A143ZZV5	Uncharacterized protein
>tr|A0A143ZVL3|A0A143ZVL3	Uncharacterized protein
>tr|A0A143ZXM1|A0A143ZXM1	Uncharacterized protein
>tr|A0A143ZWH7|A0A143ZWH7	Uncharacterized protein
>tr|C0H4S9|C0H4S9	Uncharacterized protein
>tr|A0A143ZWS9|A0A143ZWS9	Uncharacterized protein
>tr|Q8IAU4|Q8IAU4	Uncharacterized protein
>tr|Q8IAV1|Q8IAV1	Uncharacterized protein
>tr|Q8IAV3|Q8IAV3	Uncharacterized protein
>tr|Q8IAV5|Q8IAV5	Uncharacterized protein
>tr|C0H4U3|C0H4U3	Uncharacterized protein
>tr|A0A5K1K7Z9|A0A5K1K7Z9	Uncharacterized protein
>tr|Q8IAW6|Q8IAW6	Uncharacterized protein
>tr|C0H4U5|C0H4U5	Uncharacterized protein
>tr|C0H4U6|C0H4U6	Uncharacterized protein
>tr|Q8IAY2|Q8IAY2	Uncharacterized protein
>tr|Q8IAZ2|Q8IAZ2	Uncharacterized protein
>tr|C0H4U8|C0H4U8	Uncharacterized protein
>tr|Q8IB08|Q8IB08	Uncharacterized protein
>tr|Q8IB11|Q8IB11	Uncharacterized protein
>tr|Q8IB13|Q8IB13	Uncharacterized protein
>tr|C0H4V9|C0H4V9	Uncharacterized protein
>tr|C0H4W1|C0H4W1	Uncharacterized protein
>tr|Q8IB39|Q8IB39	Uncharacterized protein
>tr|Q8IB42|Q8IB42	Uncharacterized protein
>tr|Q8IB43|Q8IB43	Uncharacterized protein
>tr|Q8IB44|Q8IB44	Uncharacterized protein
>tr|Q8IB46|Q8IB46	Uncharacterized protein
>tr|Q8IB48|Q8IB48	Uncharacterized protein
>tr|C0H4W7|C0H4W7	Uncharacterized protein
>tr|C0H4W9|C0H4W9	Uncharacterized protein
>tr|C0H4X4|C0H4X4	Uncharacterized protein
>tr|Q8IB79|Q8IB79	Uncharacterized protein
>tr|Q8IB82|Q8IB82	Uncharacterized protein
>tr|Q8IB83|Q8IB83	Uncharacterized protein
>tr|C0H4X7|C0H4X7	Uncharacterized protein
>tr|C0H4X9|C0H4X9	Uncharacterized protein
>tr|Q8IB93|Q8IB93	Uncharacterized protein
>tr|Q8IBA6|Q8IBA6	Uncharacterized protein
>tr|Q8IBA8|Q8IBA8	Uncharacterized protein
>tr|A0A5K1K8A0|A0A5K1K8A0	Uncharacterized protein
>tr|Q8IBC0|Q8IBC0	Uncharacterized protein
>tr|Q8IBC1|Q8IBC1	Uncharacterized protein
>tr|Q8IBD3|Q8IBD3	Uncharacterized protein
>tr|C0H512|C0H512	Uncharacterized protein
>tr|Q8I3B9|Q8I3B9	Uncharacterized protein
>tr|Q8I3B8|Q8I3B8	Uncharacterized protein
>tr|A0A143ZVB6|A0A143ZVB6	Uncharacterized protein
>tr|Q8I399|Q8I399	Uncharacterized protein
>tr|Q8I394|Q8I394	Uncharacterized protein
>tr|Q8I387|Q8I387	Uncharacterized protein
>tr|C0H522|C0H522	Uncharacterized protein
>tr|A0A146M145|A0A146M145	Uncharacterized protein
>tr|C0H523|C0H523	Uncharacterized protein
>tr|Q8I376|Q8I376	Uncharacterized protein
>tr|Q8I369|Q8I369	Uncharacterized protein
>tr|Q8I367|Q8I367	Uncharacterized protein
>tr|Q8I363|Q8I363	Uncharacterized protein
>tr|Q8I356|Q8I356	Uncharacterized protein
>tr|Q8I340|Q8I340	Uncharacterized protein
>tr|C0H534|C0H534	Uncharacterized protein
>tr|Q8I334|Q8I334	Uncharacterized protein
>tr|Q8I332|Q8I332	Uncharacterized protein
>tr|Q8I325|Q8I325	Uncharacterized protein
>tr|Q8I319|Q8I319	Uncharacterized protein
>tr|Q8I316|Q8I316	Uncharacterized protein
>tr|Q8I315|Q8I315	Uncharacterized protein
>tr|Q8I314|Q8I314	Uncharacterized protein
>tr|Q8I308|Q8I308	Uncharacterized protein
>tr|Q8I307|Q8I307	Uncharacterized protein
>tr|Q8I2Z7|Q8I2Z7	Uncharacterized protein
>tr|Q8I2Z6|Q8I2Z6	Uncharacterized protein
>tr|Q8I2Z0|Q8I2Z0	Uncharacterized protein
>tr|Q8I2Y9|Q8I2Y9	Uncharacterized protein
>tr|C0H539|C0H539	Uncharacterized protein
>tr|C0H541|C0H541	Uncharacterized protein
>tr|Q8I2Y1|Q8I2Y1	Uncharacterized protein
>tr|Q8I2Y0|Q8I2Y0	Uncharacterized protein
>tr|Q8I2X8|Q8I2X8	Uncharacterized protein
>tr|Q8I2V0|Q8I2V0	Uncharacterized protein
>tr|Q8I2U7|Q8I2U7	Uncharacterized protein
>tr|C0H547|C0H547	Uncharacterized protein
>tr|C0H548|C0H548	Uncharacterized protein
>tr|Q8I2T8|Q8I2T8	Uncharacterized protein
>tr|Q8I2T6|Q8I2T6	Uncharacterized protein
>tr|Q8I2T4|Q8I2T4	Uncharacterized protein
>tr|Q8I2S2|Q8I2S2	Uncharacterized protein
>tr|C0H554|C0H554	Uncharacterized protein
>tr|Q8I2R6|Q8I2R6	Uncharacterized protein
>tr|C0H557|C0H557	Uncharacterized protein
>tr|C0H560|C0H560	Uncharacterized protein
>tr|C0H562|C0H562	Uncharacterized protein
>tr|Q8I2N8|Q8I2N8	Uncharacterized protein
>tr|C0H569|C0H569	Uncharacterized protein
>tr|Q8I2M5|Q8I2M5	Uncharacterized protein
>tr|Q8I2M4|Q8I2M4	Uncharacterized protein
>tr|Q8I2M2|Q8I2M2	Uncharacterized protein
>tr|Q8I2L9|Q8I2L9	Uncharacterized protein
>tr|A0A143ZXG1|A0A143ZXG1	Uncharacterized protein
>tr|C0H573|C0H573	Uncharacterized protein
>tr|C0H574|C0H574	Uncharacterized protein
>tr|Q8I2K7|Q8I2K7	Uncharacterized protein
>tr|C0H580|C0H580	Uncharacterized protein
>tr|C0H583|C0H583	Uncharacterized protein
>tr|C0H587|C0H587	Uncharacterized protein
>tr|C0H589|C0H589	Uncharacterized protein
>tr|Q8I2H6|Q8I2H6	Uncharacterized protein
>tr|C0H591|C0H591	Uncharacterized protein
>tr|Q8I2G3|Q8I2G3	Uncharacterized protein
>tr|Q8I2E9|Q8I2E9	Uncharacterized protein
>tr|Q8IK27|Q8IK27	Uncharacterized protein
>tr|Q8IK11|Q8IK11	Uncharacterized protein
>tr|Q8IK07|Q8IK07	Uncharacterized protein
>tr|Q8IK06|Q8IK06	Uncharacterized protein
>tr|C6S3C0|C6S3C0	Uncharacterized protein
>tr|Q8IJZ2|Q8IJZ2	Uncharacterized protein
>tr|Q8IJZ0|Q8IJZ0	Uncharacterized protein
>tr|Q8IJY8|Q8IJY8	Uncharacterized protein
>tr|C6S3C1|C6S3C1	Uncharacterized protein
>tr|Q8IJY5|Q8IJY5	Uncharacterized protein
>tr|Q8IJY2|Q8IJY2	Uncharacterized protein
>tr|Q8IJY1|Q8IJY1	Uncharacterized protein
>tr|A0A143ZX62|A0A143ZX62	Uncharacterized protein
>tr|Q8IJW7|Q8IJW7	Uncharacterized protein
>tr|Q8IJV4|Q8IJV4	Uncharacterized protein
>tr|Q8IJU7|Q8IJU7	Uncharacterized protein
>tr|Q8IJT6|Q8IJT6	Uncharacterized protein
>tr|Q8IJT4|Q8IJT4	Uncharacterized protein
>tr|Q8IJT0|Q8IJT0	Uncharacterized protein
>tr|Q8IJS4|Q8IJS4	Uncharacterized protein
>tr|Q8IJQ9|Q8IJQ9	Uncharacterized protein
>tr|Q8IJQ8|Q8IJQ8	Uncharacterized protein
>tr|Q8IJQ0|Q8IJQ0	Uncharacterized protein
>tr|Q8IJN5|Q8IJN5	Uncharacterized protein
>tr|Q8IJM1|Q8IJM1	Uncharacterized protein
>tr|Q8IJL7|Q8IJL7	Uncharacterized protein
>tr|Q8IJL3|Q8IJL3	Uncharacterized protein
>tr|Q8IJJ3|Q8IJJ3	Uncharacterized protein
>tr|Q8IJJ1|Q8IJJ1	Uncharacterized protein
>tr|Q8IJI2|Q8IJI2	Uncharacterized protein
>tr|Q8IJH2|Q8IJH2	Uncharacterized protein
>tr|Q8IJH0|Q8IJH0	Uncharacterized protein
>tr|Q8IJG5|Q8IJG5	Uncharacterized protein
>tr|Q8IJG1|Q8IJG1	Uncharacterized protein
>tr|Q8IJG0|Q8IJG0	Uncharacterized protein
>tr|Q8IJF7|Q8IJF7	Uncharacterized protein
>tr|Q8IJF5|Q8IJF5	Uncharacterized protein
>tr|Q8IJF2|Q8IJF2	Uncharacterized protein
>tr|Q8IJF0|Q8IJF0	Uncharacterized protein
>tr|Q8IJE5|Q8IJE5	Uncharacterized protein
>tr|C6S3D5|C6S3D5	Uncharacterized protein
>tr|Q8IJD9|Q8IJD9	Uncharacterized protein
>tr|C6S3D6|C6S3D6	Uncharacterized protein
>tr|Q8IJC8|Q8IJC8	Uncharacterized protein
>tr|Q8IJB8|Q8IJB8	Uncharacterized protein
>tr|Q8IJB6|Q8IJB6	Uncharacterized protein
>tr|Q8IJB4|Q8IJB4	Uncharacterized protein
>tr|Q8IJB2|Q8IJB2	Uncharacterized protein
>tr|Q8IJA8|Q8IJA8	Uncharacterized protein
>tr|Q8IJA2|Q8IJA2	Uncharacterized protein
>tr|Q8IJ95|Q8IJ95	Uncharacterized protein
>tr|Q8IJ89|Q8IJ89	Uncharacterized protein
>tr|C6S3E0|C6S3E0	Uncharacterized protein
>tr|Q8IJ84|Q8IJ84	Uncharacterized protein
>tr|Q8IJ80|Q8IJ80	Uncharacterized protein
>tr|Q8IJ75|Q8IJ75	Uncharacterized protein
>tr|C6S3E2|C6S3E2	Uncharacterized protein
>tr|Q8IJ65|Q8IJ65	Uncharacterized protein
>tr|A0A143ZYJ4|A0A143ZYJ4	Uncharacterized protein
>tr|Q8IJ58|Q8IJ58	Uncharacterized protein
>tr|Q8IJ43|Q8IJ43	Uncharacterized protein
>tr|Q8IJ42|Q8IJ42	Uncharacterized protein
>tr|A0A143ZYL5|A0A143ZYL5	Uncharacterized protein
>tr|Q8IJ33|Q8IJ33	Uncharacterized protein
>tr|C6S3E3|C6S3E3	Uncharacterized protein
>tr|C6S3E4|C6S3E4	Uncharacterized protein
>tr|Q8IJ25|Q8IJ25	Uncharacterized protein
>tr|A0A143ZY51|A0A143ZY51	Uncharacterized protein
>tr|Q8IIX7|Q8IIX7	Uncharacterized protein
>tr|Q8IIX4|Q8IIX4	Uncharacterized protein
>tr|Q8IIX2|Q8IIX2	Uncharacterized protein
>tr|Q8IIX1|Q8IIX1	Uncharacterized protein
>tr|Q8IIV9|Q8IIV9	Uncharacterized protein
>tr|Q8IIU9|Q8IIU9	Uncharacterized protein
>tr|Q8IIU5|Q8IIU5	Uncharacterized protein
>tr|Q8IIU4|Q8IIU4	Uncharacterized protein
>tr|Q8IIU1|Q8IIU1	Uncharacterized protein
>tr|Q8IIT9|Q8IIT9	Uncharacterized protein
>tr|Q8IIT8|Q8IIT8	Uncharacterized protein
>tr|Q8IIT4|Q8IIT4	Uncharacterized protein
>tr|Q8IIT1|Q8IIT1	Uncharacterized protein
>tr|Q8IIR5|Q8IIR5	Uncharacterized protein
>tr|C6S3E7|C6S3E7	Uncharacterized protein
>tr|C6S3E8|C6S3E8	Uncharacterized protein
>tr|C6S3E9|C6S3E9	Uncharacterized protein
>tr|Q8IIP6|Q8IIP6	Uncharacterized protein
>tr|Q8IIP3|Q8IIP3	Uncharacterized protein
>tr|Q8IIP0|Q8IIP0	Uncharacterized protein
>tr|Q8IIN0|Q8IIN0	Uncharacterized protein
>tr|Q8IIM4|Q8IIM4	Uncharacterized protein
>tr|Q8IIL7|Q8IIL7	Uncharacterized protein
>tr|Q8IIL3|Q8IIL3	Uncharacterized protein
>tr|Q8IIL2|Q8IIL2	Uncharacterized protein
>tr|A0A144A0T9|A0A144A0T9	Uncharacterized protein
>tr|Q8IIJ3|Q8IIJ3	Uncharacterized protein
>tr|Q8III8|Q8III8	Uncharacterized protein
>tr|Q8IIH8|Q8IIH8	Uncharacterized protein
>tr|A0A143ZYQ2|A0A143ZYQ2	Uncharacterized protein
>tr|A0A143ZYR6|A0A143ZYR6	Uncharacterized protein
>tr|Q8IIF9|Q8IIF9	Uncharacterized protein
>tr|Q8IIF5|Q8IIF5	Uncharacterized protein
>tr|Q8IIF1|Q8IIF1	Uncharacterized protein
>tr|Q8IIE6|Q8IIE6	Uncharacterized protein
>tr|Q8IIE2|Q8IIE2	Uncharacterized protein
>tr|Q8IIE1|Q8IIE1	Uncharacterized protein
>tr|Q8IID6|Q8IID6	Uncharacterized protein
>tr|Q8IIC0|Q8IIC0	Uncharacterized protein
>tr|Q8IIB3|Q8IIB3	Uncharacterized protein
>tr|C6S3G9|C6S3G9	Uncharacterized protein
>tr|Q8II91|Q8II91	Uncharacterized protein
>tr|Q8II89|Q8II89	Uncharacterized protein
>tr|Q8II84|Q8II84	Uncharacterized protein
>tr|Q8II83|Q8II83	Uncharacterized protein
>tr|A0A143ZYW1|A0A143ZYW1	Uncharacterized protein
>tr|Q8II66|Q8II66	Uncharacterized protein
>tr|Q8II65|Q8II65	Uncharacterized protein
>tr|Q8II55|Q8II55	Uncharacterized protein
>tr|Q8II51|Q8II51	Uncharacterized protein
>tr|Q8II50|Q8II50	Uncharacterized protein
>tr|Q8II49|Q8II49	Uncharacterized protein
>tr|A0A144A2V3|A0A144A2V3	Uncharacterized protein
>tr|Q8II46|Q8II46	Uncharacterized protein
>tr|Q8II34|Q8II34	Uncharacterized protein
>tr|Q8II33|Q8II33	Uncharacterized protein
>tr|Q8II30|Q8II30	Uncharacterized protein
>tr|Q8II29|Q8II29	Uncharacterized protein
>tr|Q8II22|Q8II22	Uncharacterized protein
>tr|Q8II20|Q8II20	Uncharacterized protein
>tr|Q8II15|Q8II15	Uncharacterized protein
>tr|Q8II12|Q8II12	Uncharacterized protein
>tr|A0A143ZYI9|A0A143ZYI9	Uncharacterized protein
>tr|C6S3F6|C6S3F6	Uncharacterized protein
>tr|Q8II06|Q8II06	Uncharacterized protein
>tr|Q8IHZ8|Q8IHZ8	Uncharacterized protein
>tr|Q8IHZ7|Q8IHZ7	Uncharacterized protein
>tr|Q8IHY4|Q8IHY4	Uncharacterized protein
>tr|Q8IHY2|Q8IHY2	Uncharacterized protein
>tr|Q8IHX0|Q8IHX0	Uncharacterized protein
>tr|Q8IHW8|Q8IHW8	Uncharacterized protein
>tr|Q8IHW3|Q8IHW3	Uncharacterized protein
>tr|Q8IHW1|Q8IHW1	Uncharacterized protein
>tr|Q8IHV6|Q8IHV6	Uncharacterized protein
>tr|Q8IHV5|Q8IHV5	Uncharacterized protein
>tr|Q8IHV2|Q8IHV2	Uncharacterized protein
>tr|Q8IHV0|Q8IHV0	Uncharacterized protein
>tr|Q8IHU2|Q8IHU2	Uncharacterized protein
>tr|Q8IHT6|Q8IHT6	Uncharacterized protein
>tr|Q8IHR9|Q8IHR9	Uncharacterized protein
>tr|Q8IHR0|Q8IHR0	Uncharacterized protein
>tr|Q8IHQ7|Q8IHQ7	Uncharacterized protein
>tr|Q8IHQ6|Q8IHQ6	Uncharacterized protein
>tr|A0A143ZZG7|A0A143ZZG7	Uncharacterized protein
>tr|C6S3G8|C6S3G8	Uncharacterized protein
>tr|Q8IHN5|Q8IHN5	Uncharacterized protein
>tr|Q8IHM9|Q8IHM9	Uncharacterized protein
>tr|Q8I628|Q8I628	Uncharacterized protein
>tr|A0A144A0J9|A0A144A0J9	Uncharacterized protein
>tr|Q8I618|Q8I618	Uncharacterized protein
>tr|Q8I614|Q8I614	Uncharacterized protein
>tr|A0A144A114|A0A144A114	Uncharacterized protein
>tr|Q8I600|Q8I600	Uncharacterized protein
>tr|Q8I5Z8|Q8I5Z8	Uncharacterized protein
>tr|Q8I5Z6|Q8I5Z6	Uncharacterized protein
>tr|A0A144A3J2|A0A144A3J2	Uncharacterized protein
>tr|A0A143ZZL4|A0A143ZZL4	Uncharacterized protein
>tr|Q8I5Y6|Q8I5Y6	Uncharacterized protein
>tr|A0A143ZZM5|A0A143ZZM5	Uncharacterized protein
>tr|Q8I5X7|Q8I5X7	Uncharacterized protein
>tr|Q8I5X1|Q8I5X1	Uncharacterized protein
>tr|A0A143ZZG4|A0A143ZZG4	Uncharacterized protein
>tr|Q8I5W6|Q8I5W6	Uncharacterized protein
>tr|Q8I5U6|Q8I5U6	Uncharacterized protein
>tr|Q8I5U4|Q8I5U4	Uncharacterized protein
>tr|Q8I5T8|Q8I5T8	Uncharacterized protein
>tr|Q8I5T0|Q8I5T0	Uncharacterized protein
>tr|Q8I5R5|Q8I5R5	Uncharacterized protein
>tr|Q8I5Q9|Q8I5Q9	Uncharacterized protein
>tr|Q8I5Q8|Q8I5Q8	Uncharacterized protein
>tr|Q8I5Q7|Q8I5Q7	Uncharacterized protein
>tr|Q8I5Q2|Q8I5Q2	Uncharacterized protein
>tr|C6S3K6|C6S3K6	Uncharacterized protein
>tr|Q8I5Q1|Q8I5Q1	Uncharacterized protein
>tr|Q8I5P6|Q8I5P6	Uncharacterized protein
>tr|Q8I5N8|Q8I5N8	Uncharacterized protein
>tr|Q8I5N1|Q8I5N1	Uncharacterized protein
>tr|C6S3K7|C6S3K7	Uncharacterized protein
>tr|Q8I5K7|Q8I5K7	Uncharacterized protein
>tr|A0A144A1U0|A0A144A1U0	Uncharacterized protein
>tr|Q8I5K1|Q8I5K1	Uncharacterized protein
>tr|Q8I5J5|Q8I5J5	Uncharacterized protein
>tr|Q8I5J4|Q8I5J4	Uncharacterized protein
>tr|Q8I5I6|Q8I5I6	Uncharacterized protein
>tr|Q8I5I5|Q8I5I5	Uncharacterized protein
>tr|A0A144A125|A0A144A125	Uncharacterized protein
>tr|A0A143ZZX1|A0A143ZZX1	Uncharacterized protein
>tr|Q8I5H6|Q8I5H6	Uncharacterized protein
>tr|Q8I5H0|Q8I5H0	Uncharacterized protein
>tr|Q8I5G9|Q8I5G9	Uncharacterized protein
>tr|Q8I5G7|Q8I5G7	Uncharacterized protein
>tr|Q8I5G5|Q8I5G5	Uncharacterized protein
>tr|Q8I5G4|Q8I5G4	Uncharacterized protein
>tr|A0A143ZZZ3|A0A143ZZZ3	Uncharacterized protein
>tr|Q8I5F8|Q8I5F8	Uncharacterized protein
>tr|Q8I5F5|Q8I5F5	Uncharacterized protein
>tr|Q8I5E8|Q8I5E8	Uncharacterized protein
>tr|Q8I5E5|Q8I5E5	Uncharacterized protein
>tr|Q8I5E2|Q8I5E2	Uncharacterized protein
>tr|Q8I5D8|Q8I5D8	Uncharacterized protein
>tr|Q8I5D6|Q8I5D6	Uncharacterized protein
>tr|Q8I5D4|Q8I5D4	Uncharacterized protein
>tr|Q8I5C9|Q8I5C9	Uncharacterized protein
>tr|Q8I5C8|Q8I5C8	Uncharacterized protein
>tr|Q8I5C3|Q8I5C3	Uncharacterized protein
>tr|C6S3K8|C6S3K8	Uncharacterized protein
>tr|C6S3K9|C6S3K9	Uncharacterized protein
>tr|Q8I596|Q8I596	Uncharacterized protein
>tr|A0A144A4C1|A0A144A4C1	Uncharacterized protein
>tr|A0A144A1U3|A0A144A1U3	Uncharacterized protein
>tr|Q8I591|Q8I591	Uncharacterized protein
>tr|Q8I584|Q8I584	Uncharacterized protein
>tr|Q8I582|Q8I582	Uncharacterized protein
>tr|Q8I571|Q8I571	Uncharacterized protein
>tr|Q8I559|Q8I559	Uncharacterized protein
>tr|Q8I554|Q8I554	Uncharacterized protein
>tr|Q8I552|Q8I552	Uncharacterized protein
>tr|Q8I548|Q8I548	Uncharacterized protein
>tr|Q8I538|Q8I538	Uncharacterized protein
>tr|Q8I517|Q8I517	Uncharacterized protein
>tr|Q8I508|Q8I508	Uncharacterized protein
>tr|Q8I506|Q8I506	Uncharacterized protein
>tr|Q8I504|Q8I504	Uncharacterized protein
>tr|Q8I4Z7|Q8I4Z7	Uncharacterized protein
>tr|Q8I4Y4|Q8I4Y4	Uncharacterized protein
>tr|Q8I4Y2|Q8I4Y2	Uncharacterized protein
>tr|Q8I4X9|Q8I4X9	Uncharacterized protein
>tr|A0A144A322|A0A144A322	Uncharacterized protein
>tr|Q8I4X2|Q8I4X2	Uncharacterized protein
>tr|Q8I4W1|Q8I4W1	Uncharacterized protein
>tr|Q8I4V0|Q8I4V0	Uncharacterized protein
>tr|Q8I4U8|Q8I4U8	Uncharacterized protein
>tr|Q8I4U7|Q8I4U7	Uncharacterized protein
>tr|Q8I4U6|Q8I4U6	Uncharacterized protein
>tr|Q8I4U4|Q8I4U4	Uncharacterized protein
>tr|Q8I4U3|Q8I4U3	Uncharacterized protein
>tr|Q8I4S0|Q8I4S0	Uncharacterized protein
>tr|Q8I4R8|Q8I4R8	Uncharacterized protein
>tr|Q8I4R6|Q8I4R6	Uncharacterized protein
>tr|Q8I4R3|Q8I4R3	Uncharacterized protein
>tr|Q8I4Q2|Q8I4Q2	Uncharacterized protein
>tr|Q8IEI7|Q8IEI7	Uncharacterized protein
>tr|C0H595|C0H595	Uncharacterized protein
>tr|C0H596|C0H596	Uncharacterized protein
>tr|Q8IET6|Q8IET6	Uncharacterized protein
>tr|Q8IES9|Q8IES9	Uncharacterized protein
>tr|Q8IES2|Q8IES2	Uncharacterized protein
>tr|Q8IEQ8|Q8IEQ8	Uncharacterized protein
>tr|C0H5A1|C0H5A1	Uncharacterized protein
>tr|Q8IEQ3|Q8IEQ3	Uncharacterized protein
>tr|Q8IEP8|Q8IEP8	Uncharacterized protein
>tr|Q8IEP1|Q8IEP1	Uncharacterized protein
>tr|Q8IEP0|Q8IEP0	Uncharacterized protein
>tr|C0H5A5|C0H5A5	Uncharacterized protein
>tr|C0H5A6|C0H5A6	Uncharacterized protein
>tr|C0H5A7|C0H5A7	Uncharacterized protein
>tr|Q8IEM7|Q8IEM7	Uncharacterized protein
>tr|Q8IEM4|Q8IEM4	Uncharacterized protein
>tr|Q8IEL7|Q8IEL7	Uncharacterized protein
>tr|Q8IEL6|Q8IEL6	Uncharacterized protein
>tr|C0H5A9|C0H5A9	Uncharacterized protein
>tr|Q8IEJ9|Q8IEJ9	Uncharacterized protein
>tr|C0H5B0|C0H5B0	Uncharacterized protein
>tr|Q8IEH8|Q8IEH8	Uncharacterized protein
>tr|Q8IEH4|Q8IEH4	Uncharacterized protein
>tr|Q8IEH3|Q8IEH3	Uncharacterized protein
>tr|Q8IEG5|Q8IEG5	Uncharacterized protein
>tr|Q8IEG2|Q8IEG2	Uncharacterized protein
>tr|Q8IEF9|Q8IEF9	Uncharacterized protein
>tr|C0H5B9|C0H5B9	Uncharacterized protein
>tr|C0H5C0|C0H5C0	Uncharacterized protein
>tr|Q8IEE1|Q8IEE1	Uncharacterized protein
>tr|C0H5C1|C0H5C1	Uncharacterized protein
>tr|Q8IED9|Q8IED9	Uncharacterized protein
>tr|Q8IED6|Q8IED6	Uncharacterized protein
>tr|Q8IED3|Q8IED3	Uncharacterized protein
>tr|Q8IEC6|Q8IEC6	Uncharacterized protein
>tr|A0A5K1K826|A0A5K1K826	Uncharacterized protein
>tr|Q8IEC1|Q8IEC1	Uncharacterized protein
>tr|Q8IEB8|Q8IEB8	Uncharacterized protein
>tr|Q8IEA7|Q8IEA7	Uncharacterized protein
>tr|A0A5K1K8Q7|A0A5K1K8Q7	Uncharacterized protein
>tr|Q8IEA2|Q8IEA2	Uncharacterized protein
>tr|A0A5K1K836|A0A5K1K836	Uncharacterized protein
>tr|C0H5D2|C0H5D2	Uncharacterized protein
>tr|Q8IE81|Q8IE81	Uncharacterized protein
>tr|Q8IE76|Q8IE76	Uncharacterized protein
>tr|C0H5D5|C0H5D5	Uncharacterized protein
>tr|A0A5K1K9E9|A0A5K1K9E9	Uncharacterized protein
>tr|Q8IE58|Q8IE58	Uncharacterized protein
>tr|C0H5E0|C0H5E0	Uncharacterized protein
>tr|A0A5K1K8S6|A0A5K1K8S6	Uncharacterized protein
>tr|Q8IE43|Q8IE43	Uncharacterized protein
>tr|A0A5K1K8J1|A0A5K1K8J1	Uncharacterized protein
>tr|A0A5K1K8T4|A0A5K1K8T4	Uncharacterized protein
>tr|A0A5K1K8T3|A0A5K1K8T3	Uncharacterized protein
>tr|A0A5K1K9F1|A0A5K1K9F1	Uncharacterized protein
>tr|A0A5K1K8U3|A0A5K1K8U3	Uncharacterized protein
>tr|A0A5K1K984|A0A5K1K984	Uncharacterized protein
>tr|A0A5K1K8J9|A0A5K1K8J9	Uncharacterized protein
>tr|Q8IDZ3|Q8IDZ3	Uncharacterized protein
>tr|A0A5K1K8V1|A0A5K1K8V1	Uncharacterized protein
>tr|Q8IDX4|Q8IDX4	Uncharacterized protein
>tr|Q8IDX1|Q8IDX1	Uncharacterized protein
>tr|C0H5F6|C0H5F6	Uncharacterized protein
>tr|Q8IDW9|Q8IDW9	Uncharacterized protein
>tr|Q8IDW6|Q8IDW6	Uncharacterized protein
>tr|A0A5K1K8U7|A0A5K1K8U7	Uncharacterized protein
>tr|A0A5K1K989|A0A5K1K989	Uncharacterized protein
>tr|A0A5K1K898|A0A5K1K898	Uncharacterized protein
>tr|A0A5K1K8M0|A0A5K1K8M0	Uncharacterized protein
>tr|A0A5K1K8Y9|A0A5K1K8Y9	Uncharacterized protein
>tr|A0A5K1K8I2|A0A5K1K8I2	Uncharacterized protein
>tr|A0A5K1K8W6|A0A5K1K8W6	Uncharacterized protein
>tr|A0A5K1K969|A0A5K1K969	Uncharacterized protein
>tr|C0H5G1|C0H5G1	Uncharacterized protein
>tr|A0A5K1K8W7|A0A5K1K8W7	Uncharacterized protein
>tr|A0A5K1K9F5|A0A5K1K9F5	Uncharacterized protein
>tr|A0A5K1K8X3|A0A5K1K8X3	Uncharacterized protein
>tr|Q8IDQ8|Q8IDQ8	Uncharacterized protein
>tr|A0A5K1K8C4|A0A5K1K8C4	Uncharacterized protein
>tr|A0A5K1K8J8|A0A5K1K8J8	Uncharacterized protein
>tr|C0H5H3|C0H5H3	Uncharacterized protein
>tr|A0A5K1K9F6|A0A5K1K9F6	Uncharacterized protein
>tr|A0A5K1K8P9|A0A5K1K8P9	Uncharacterized protein
>tr|A0A5K1K9F7|A0A5K1K9F7	Uncharacterized protein
>tr|A0A5K1K9A2|A0A5K1K9A2	Uncharacterized protein
>tr|A0A5K1K8R0|A0A5K1K8R0	Uncharacterized protein
>tr|A0A5K1K8Z2|A0A5K1K8Z2	Uncharacterized protein
>tr|A0A5K1K8Y7|A0A5K1K8Y7	Uncharacterized protein
>tr|A0A5K1K9F8|A0A5K1K9F8	Uncharacterized protein
>tr|A0A5K1K8Z5|A0A5K1K8Z5	Uncharacterized protein
>tr|A0A5K1K985|A0A5K1K985	Uncharacterized protein
>tr|A0A5K1K8F9|A0A5K1K8F9	Uncharacterized protein
>tr|A0A5K1K8S2|A0A5K1K8S2	Uncharacterized protein
>tr|Q8IDI8|Q8IDI8	Uncharacterized protein
>tr|A0A5K1K904|A0A5K1K904	Uncharacterized protein
>tr|A0A143ZVD1|A0A143ZVD1	Uncharacterized protein
>tr|Q8IDH7|Q8IDH7	Uncharacterized protein
>tr|A0A5K1K907|A0A5K1K907	Uncharacterized protein
>tr|Q8IDF4|Q8IDF4	Uncharacterized protein
>tr|Q8IDF2|Q8IDF2	Uncharacterized protein
>tr|Q8IDD7|Q8IDD7	Uncharacterized protein
>tr|C0H5I6|C0H5I6	Uncharacterized protein
>tr|C0H5I8|C0H5I8	Uncharacterized protein
>tr|C0H5J0|C0H5J0	Uncharacterized protein
>tr|A0A5K1K8P5|A0A5K1K8P5	Uncharacterized protein
>tr|A0A5K1K912|A0A5K1K912	Uncharacterized protein
>tr|A0A5K1K918|A0A5K1K918	Uncharacterized protein
>tr|A0A5K1K9B5|A0A5K1K9B5	Uncharacterized protein
>tr|A0A5K1K954|A0A5K1K954	Uncharacterized protein
>tr|A0A5K1K9G3|A0A5K1K9G3	Uncharacterized protein
>tr|A0A5K1K8L4|A0A5K1K8L4	Uncharacterized protein
>tr|A0A5K1K8X0|A0A5K1K8X0	Uncharacterized protein
>tr|C0H5K6|C0H5K6	Uncharacterized protein
>tr|A0A5K1K935|A0A5K1K935	Uncharacterized protein
>tr|A0A5K1K961|A0A5K1K961	Uncharacterized protein
>tr|Q8ID49|Q8ID49	Uncharacterized protein
>tr|A0A5K1K8S1|A0A5K1K8S1	Uncharacterized protein
>tr|Q8ID41|Q8ID41	Uncharacterized protein
>tr|Q8ID34|Q8ID34	Uncharacterized protein
>tr|C0H5L2|C0H5L2	Uncharacterized protein
>tr|C0H5L3|C0H5L3	Uncharacterized protein
>tr|Q8ID17|Q8ID17	Uncharacterized protein
>tr|C0H5L6|C0H5L6	Uncharacterized protein
>tr|A0A146M1M7|A0A146M1M7	Uncharacterized protein
>tr|Q8I4N8|Q8I4N8	Uncharacterized protein
>tr|Q8IM76|Q8IM76	Uncharacterized protein
>tr|Q8IM72|Q8IM72	Uncharacterized protein
>tr|Q8IM69|Q8IM69	Uncharacterized protein
>tr|C6S3H1|C6S3H1	Uncharacterized protein
>tr|Q8IM61|Q8IM61	Uncharacterized protein
>tr|Q8IM52|Q8IM52	Uncharacterized protein
>tr|Q8IM44|Q8IM44	Uncharacterized protein
>tr|Q8IM22|Q8IM22	Uncharacterized protein
>tr|Q8IM20|Q8IM20	Uncharacterized protein
>tr|Q8IM17|Q8IM17	Uncharacterized protein
>tr|Q8IM11|Q8IM11	Uncharacterized protein
>tr|Q8IM01|Q8IM01	Uncharacterized protein
>tr|A0A144A3L0|A0A144A3L0	Uncharacterized protein
>tr|Q8ILZ0|Q8ILZ0	Uncharacterized protein
>tr|Q8ILY4|Q8ILY4	Uncharacterized protein
>tr|Q8ILX7|Q8ILX7	Uncharacterized protein
>tr|Q8ILW4|Q8ILW4	Uncharacterized protein
>tr|Q8ILW2|Q8ILW2	Uncharacterized protein
>tr|Q8ILV8|Q8ILV8	Uncharacterized protein
>tr|Q8ILV3|Q8ILV3	Uncharacterized protein
>tr|Q8ILU0|Q8ILU0	Uncharacterized protein
>tr|A0A144A2E6|A0A144A2E6	Uncharacterized protein
>tr|Q8ILT2|Q8ILT2	Uncharacterized protein
>tr|C6S3H6|C6S3H6	Uncharacterized protein
>tr|Q8ILR4|Q8ILR4	Uncharacterized protein
>tr|Q8ILR0|Q8ILR0	Uncharacterized protein
>tr|Q8ILQ5|Q8ILQ5	Uncharacterized protein
>tr|Q8ILQ4|Q8ILQ4	Uncharacterized protein
>tr|Q8ILQ3|Q8ILQ3	Uncharacterized protein
>tr|Q8ILN3|Q8ILN3	Uncharacterized protein
>tr|Q8ILN0|Q8ILN0	Uncharacterized protein
>tr|Q8ILM9|Q8ILM9	Uncharacterized protein
>tr|Q8ILK6|Q8ILK6	Uncharacterized protein
>tr|Q8ILK5|Q8ILK5	Uncharacterized protein
>tr|Q8ILJ6|Q8ILJ6	Uncharacterized protein
>tr|Q8ILJ4|Q8ILJ4	Uncharacterized protein
>tr|Q8ILJ1|Q8ILJ1	Uncharacterized protein
>tr|Q8ILJ0|Q8ILJ0	Uncharacterized protein
>tr|C6S3I3|C6S3I3	Uncharacterized protein
>tr|Q8ILH5|Q8ILH5	Uncharacterized protein
>tr|Q8ILC5|Q8ILC5	Uncharacterized protein
>tr|Q8ILC0|Q8ILC0	Uncharacterized protein
>tr|Q8ILB5|Q8ILB5	Uncharacterized protein
>tr|Q8ILA8|Q8ILA8	Uncharacterized protein
>tr|Q8ILA5|Q8ILA5	Uncharacterized protein
>tr|Q8ILA3|Q8ILA3	Uncharacterized protein
>tr|Q8IL99|Q8IL99	Uncharacterized protein
>tr|Q8IL95|Q8IL95	Uncharacterized protein
>tr|Q8IL93|Q8IL93	Uncharacterized protein
>tr|Q8IL90|Q8IL90	Uncharacterized protein
>tr|Q8IL82|Q8IL82	Uncharacterized protein
>tr|Q8IL61|Q8IL61	Uncharacterized protein
>tr|Q8IL59|Q8IL59	Uncharacterized protein
>tr|Q8IL40|Q8IL40	Uncharacterized protein
>tr|Q8IL31|Q8IL31	Uncharacterized protein
>tr|Q8IL27|Q8IL27	Uncharacterized protein
>tr|C6S3I7|C6S3I7	Uncharacterized protein
>tr|Q8IL24|Q8IL24	Uncharacterized protein
>tr|Q8IL18|Q8IL18	Uncharacterized protein
>tr|Q8IL16|Q8IL16	Uncharacterized protein
>tr|A0A144A260|A0A144A260	Uncharacterized protein
>tr|Q8IL00|Q8IL00	Uncharacterized protein
>tr|C6S3I8|C6S3I8	Uncharacterized protein
>tr|C6S3I9|C6S3I9	Uncharacterized protein
>tr|Q8IKZ8|Q8IKZ8	Uncharacterized protein
>tr|Q8IKZ4|Q8IKZ4	Uncharacterized protein
>tr|C6S3J0|C6S3J0	Uncharacterized protein
>tr|C6S3J1|C6S3J1	Uncharacterized protein
>tr|Q8IKX9|Q8IKX9	Uncharacterized protein
>tr|Q8IKX7|Q8IKX7	Uncharacterized protein
>tr|Q8IKX6|Q8IKX6	Uncharacterized protein
>tr|C6S3J2|C6S3J2	Uncharacterized protein
>tr|Q8IKV2|Q8IKV2	Uncharacterized protein
>tr|C6S3J3|C6S3J3	Uncharacterized protein
>tr|Q8IKT9|Q8IKT9	Uncharacterized protein
>tr|Q8IKT0|Q8IKT0	Uncharacterized protein
>tr|Q8IKR6|Q8IKR6	Uncharacterized protein
>tr|Q8IKR2|Q8IKR2	Uncharacterized protein
>tr|Q8IKQ6|Q8IKQ6	Uncharacterized protein
>tr|Q8IKQ4|Q8IKQ4	Uncharacterized protein
>tr|Q8IKP9|Q8IKP9	Uncharacterized protein
>tr|Q8IKN7|Q8IKN7	Uncharacterized protein
>tr|Q8IKN5|Q8IKN5	Uncharacterized protein
>tr|Q8IKM9|Q8IKM9	Uncharacterized protein
>tr|Q8IKM2|Q8IKM2	Uncharacterized protein
>tr|C6S3J8|C6S3J8	Uncharacterized protein
>tr|Q8IKL3|Q8IKL3	Uncharacterized protein
>tr|Q8IKL2|Q8IKL2	Uncharacterized protein
>tr|Q8IKK8|Q8IKK8	Uncharacterized protein
>tr|Q8IKJ6|Q8IKJ6	Uncharacterized protein
>tr|C6S3K0|C6S3K0	Uncharacterized protein
>tr|Q8IKI4|Q8IKI4	Uncharacterized protein
>tr|Q8IKI1|Q8IKI1	Uncharacterized protein
>tr|Q8IKH6|Q8IKH6	Uncharacterized protein
>tr|C6S3K1|C6S3K1	Uncharacterized protein
>tr|Q8IKG8|Q8IKG8	Uncharacterized protein
>tr|Q8IKG0|Q8IKG0	Uncharacterized protein
>tr|Q8IKF9|Q8IKF9	Uncharacterized protein
>tr|Q8IKE6|Q8IKE6	Uncharacterized protein
>tr|Q8IKE2|Q8IKE2	Uncharacterized protein
>tr|Q8IKD9|Q8IKD9	Uncharacterized protein
>tr|Q8IKD7|Q8IKD7	Uncharacterized protein
>tr|Q8IKD6|Q8IKD6	Uncharacterized protein
>tr|Q8IKD5|Q8IKD5	Uncharacterized protein
>tr|Q8IKD0|Q8IKD0	Uncharacterized protein
>tr|Q8IKC2|Q8IKC2	Uncharacterized protein
>tr|Q8IKC1|Q8IKC1	Uncharacterized protein
>tr|Q8IKB5|Q8IKB5	Uncharacterized protein
>tr|Q8IKA2|Q8IKA2	Uncharacterized protein
>tr|Q8IKA1|Q8IKA1	Uncharacterized protein
>tr|Q8IK87|Q8IK87	Uncharacterized protein
>tr|A0A144A7A0|A0A144A7A0	Uncharacterized protein
>tr|Q8IK78|Q8IK78	Uncharacterized protein
>tr|Q8IK71|Q8IK71	Uncharacterized protein
>tr|Q8IK70|Q8IK70	Uncharacterized protein
>tr|A0A144A4N4|A0A144A4N4	Uncharacterized protein
>tr|Q8IK54|Q8IK54	Uncharacterized protein
>tr|Q8IK46|Q8IK46	Uncharacterized protein
>tr|C6KSQ8|C6KSQ8	Uncharacterized protein
>tr|O96204|O96204	Uncharacterized protein
>tr|O97230|O97230	Uncharacterized protein
>tr|O97236|O97236	Uncharacterized protein
>tr|Q8I5U3|Q8I5U3	Uncharacterized protein
>tr|Q8I1T6|Q8I1T6	Uncharacterized protein
>tr|Q8I1Q4|Q8I1Q4	Uncharacterized protein
>tr|Q8I1P3|Q8I1P3	Uncharacterized protein
>tr|A0A5K1K8R2|A0A5K1K8R2	Uncharacterized protein
>tr|A0A143ZXJ2|A0A143ZXJ2	Uncharacterized protein
>tr|Q8I350|Q8I350	Uncharacterized protein
>tr|Q8I322|Q8I322	Uncharacterized protein
>tr|C0H536|C0H536	Uncharacterized protein
>tr|Q8IIF6|Q8IIF6	Uncharacterized protein
>tr|Q8IIL6|Q8IIL6	Uncharacterized protein
>tr|C6S3I5|C6S3I5	Uncharacterized protein
>tr|Q8ILQ6|Q8ILQ6	Uncharacterized protein
>tr|Q8ILX0|Q8ILX0	Uncharacterized protein
>tr|Q8IM09|Q8IM09	Uncharacterized protein
>tr|Q8I462|Q8I462	Uncharacterized protein
>tr|Q8I425|Q8I425	Uncharacterized protein
>tr|Q8I3W5|Q8I3W5	Uncharacterized protein
>tr|C6KT10|C6KT10	Uncharacterized protein
>tr|C6KT13|C6KT13	Uncharacterized protein
>tr|A0A5K1K942|A0A5K1K942	Uncharacterized protein
>tr|Q9NFA1|Q9NFA1	Uncharacterized protein
>tr|A0A143ZVL6|A0A143ZVL6	Uncharacterized protein
>tr|Q8IK94|Q8IK94	Uncharacterized protein
>tr|Q8IK96|Q8IK96	Uncharacterized protein
>tr|Q8IL70|Q8IL70	Uncharacterized protein
>tr|Q8IKW8|Q8IKW8	Uncharacterized protein
>tr|Q8IKS5|Q8IKS5	Uncharacterized protein
>tr|Q8IKD1|Q8IKD1	Uncharacterized protein
>tr|A0A5K1K8R5|A0A5K1K8R5	Uncharacterized protein
>tr|A0A5K1K8I1|A0A5K1K8I1	Uncharacterized protein
>tr|A0A5K1K8U2|A0A5K1K8U2	Uncharacterized protein
>tr|Q8IEK2|Q8IEK2	Uncharacterized protein
>tr|A0A5K1K8R1|A0A5K1K8R1	Uncharacterized protein
>tr|C0H4M8|C0H4M8	Uncharacterized protein
>tr|Q8IBV5|Q8IBV5	Uncharacterized protein
>tr|Q8I5N3|Q8I5N3	Uncharacterized protein
>tr|Q8I5D1|Q8I5D1	Uncharacterized protein
>tr|Q8I525|Q8I525	Uncharacterized protein
>tr|Q8I231|Q8I231	UMP-CMP kinase
>tr|O96196|O96196	UDP-N-acetylglucosamine transferase subunit ALG14
>tr|Q8IDQ3|Q8IDQ3	UDP-N-acetylglucosamine pyrophosphorylase
>tr|Q8IIM9|Q8IIM9	UDP-galactose transporter
>tr|Q8IIJ6|Q8IIJ6	Ubiquitinyl hydrolase 1 OS
>tr|Q8I5F0|Q8I5F0	Ubiquitinyl hydrolase 1 OS
>tr|Q8IHY3|Q8IHY3	Ubiquitin-related modifier 1 homolog OS
>tr|O77341|O77341	Ubiquitin-protein ligase
>tr|Q8IEI4|Q8IEI4	Ubiquitin-like protein nedd8 homologue
>tr|C6S3K2|C6S3K2	Ubiquitin-like protein ATG12 OS
>tr|Q8I2T2|Q8I2T2	Ubiquitin-like protein
>tr|Q8IEG7|Q8IEG7	Ubiquitin-like protein
>tr|Q8I545|Q8I545	Ubiquitin-like modifier HUB1
>tr|Q8IB31|Q8IB31	Ubiquitin-like domain-containing protein OS
>tr|A0A143ZYV5|A0A143ZYV5	Ubiquitin-like domain-containing protein OS
>tr|C6KSR0|C6KSR0	Ubiquitin-conjugating enzyme E2 PEX4
>tr|Q8I607|Q8I607	Ubiquitin-conjugating enzyme E2 OS
>tr|Q8IDP1|Q8IDP1	Ubiquitin-conjugating enzyme E2 OS
>tr|Q8I3J4|Q8I3J4	Ubiquitin-conjugating enzyme E2 N
>tr|O97241|O97241	Ubiquitin-conjugating enzyme E2
>tr|O77397|O77397	Ubiquitin-conjugating enzyme E2
>tr|Q8IAW2|Q8IAW2	Ubiquitin-conjugating enzyme E2
>tr|Q8IJ70|Q8IJ70	Ubiquitin-conjugating enzyme E2
>tr|Q8ILW5|Q8ILW5	Ubiquitin-conjugating enzyme E2
>tr|Q8IDZ6|Q8IDZ6	Ubiquitin-activating enzyme OS
>tr|Q8ID54|Q8ID54	Ubiquitin-activating enzyme OS
>tr|Q8I5F9|Q8I5F9	Ubiquitin-activating enzyme E1 OS
>tr|C0H5H9|C0H5H9	Ubiquitin-activating enzyme E1
>tr|Q8I1Z5|Q8I1Z5	Ubiquitin specific protease
>tr|Q8IAS1|Q8IAS1	Ubiquitin regulatory protein
>tr|C0H4U7|C0H4U7	Ubiquitin OS
>tr|Q8ID50|Q8ID50	Ubiquitin OS
>tr|C0H540|C0H540	Ubiquitin fusion degradation protein 1 OS
>tr|Q8ILR6|Q8ILR6	Ubiquitin fusion degradation protein 1
>tr|Q8I1U8|Q8I1U8	Ubiquitin carboxyl-terminal hydrolase OS
>tr|Q8I3J3|Q8I3J3	Ubiquitin carboxyl-terminal hydrolase OS
>tr|Q8IKM8|Q8IKM8	Ubiquitin carboxyl-terminal hydrolase isozyme L3 OS
>tr|Q8I296|Q8I296	Ubiquitin carboxyl-terminal hydrolase 1
>tr|Q8IBJ1|Q8IBJ1	Ubiquitin carboxyl-terminal hydrolase
>tr|A0A143ZYI5|A0A143ZYI5	Ubiquinone biosynthesis protein COQ4 homolog
>tr|Q8IBK9|Q8IBK9	Ubiquinone biosynthesis O-methyltransferase
>tr|Q8I661|Q8I661	Ubiquinol-cytochrome-c reductase complex assembly factor 1
>tr|C0H4Y9|C0H4Y9	U6 snRNA-associated Sm-like protein LSm8 OS
>tr|Q8IE68|Q8IE68	U6 snRNA-associated Sm-like protein LSm6
>tr|Q8IL38|Q8IL38	U6 snRNA-associated Sm-like protein LSm5 OS
>tr|Q8IIT3|Q8IIT3	U6 snRNA-associated Sm-like protein LSm4 OS
>tr|C0H4W2|C0H4W2	U6 snRNA-associated Sm-like protein LSm3 OS
>tr|Q8I3Q7|Q8I3Q7	U6 snRNA-associated Sm-like protein LSm2 OS
>tr|Q8IIB9|Q8IIB9	U6 snRNA-associated Sm-like protein LSm1 OS
>tr|Q8I5V6|Q8I5V6	U6 snRNA-associated Sm-like protein LSm
>tr|A0A5K1K8P1|A0A5K1K8P1	U6 snRNA phosphodiesterase
>tr|Q8IJZ9|Q8IJZ9	U5 small nuclear ribonucleoprotein component
>tr|Q8I6Z8|Q8I6Z8	U4/U6.U5 tri-snRNP-associated protein 2
>tr|O97303|O97303	U4/U6.U5 tri-snRNP-associated protein 1
>tr|C0H4V5|C0H4V5	U4/U6.U5 small nuclear ribonucleoprotein
>tr|Q8I2U4|Q8I2U4	U4/U6 snRNA-associated-splicing factor
>tr|C0H5G7|C0H5G7	U4/U6 small nuclear ribonucleoprotein PRP4
>tr|C0H4A0|C0H4A0	U4/U6 small nuclear ribonucleoprotein PRP31
>tr|Q8IEM1|Q8IEM1	U4/U6 small nuclear ribonucleoprotein PRP3
>tr|Q8I5F1|Q8I5F1	U3 small nucleolar RNA-interacting protein 2
>tr|Q8IEP4|Q8IEP4	U3 small nucleolar RNA-associated protein 6
>tr|Q8IDZ2|Q8IDZ2	U3 small nucleolar RNA-associated protein 4
>tr|Q8IJY7|Q8IJY7	U3 small nucleolar RNA-associated protein 25
>tr|A0A5K1K903|A0A5K1K903	U3 small nucleolar RNA-associated protein 21
>tr|Q8IAN1|Q8IAN1	U3 small nucleolar RNA-associated protein 14
>tr|Q8IJR4|Q8IJR4	U3 small nucleolar RNA-associated protein 13
>tr|Q8IKZ5|Q8IKZ5	U3 small nucleolar RNA-associated protein 12
>tr|A0A144A0U0|A0A144A0U0	U3 small nucleolar RNA-associated protein 11 OS
>tr|Q8IBM7|Q8IBM7	U3 small nucleolar RNA-associated protein
>tr|Q8IJD2|Q8IJD2	U3 small nucleolar ribonucleoprotein protein MPP10
>tr|Q8IB23|Q8IB23	U3 small nucleolar ribonucleoprotein protein IMP4
>tr|Q8IJ59|Q8IJ59	U2 snRNA/tRNA pseudouridine synthase
>tr|Q8I2G9|Q8I2G9	U2 small nuclear ribonucleoprotein B''
>tr|C0H5L8|C0H5L8	U2 small nuclear ribonucleoprotein A'
>tr|Q8IKU9|Q8IKU9	U1 snRNP-associated protein
>tr|C0H5A4|C0H5A4	U1 small nuclear ribonucleoprotein A
>tr|Q8ID37|Q8ID37	U1 small nuclear ribonucleoprotein
>tr|Q8IAR7|Q8IAR7	Tyrosine--tRNA ligase OS
>tr|Q8IIJ2|Q8IIJ2	Tyrosine--tRNA ligase OS
>tr|C0H5A8|C0H5A8	Tyrosine recombinase OS
>tr|Q8IBL0|Q8IBL0	Type 2A phosphatase-associated protein 42
>tr|O77361|O77361	TVN-junction protein 1 OS
>tr|Q8I250|Q8I250	Tubulin-specific chaperone A OS
>tr|Q8I381|Q8I381	Tubulin-specific chaperone
>tr|C6S3C6|C6S3C6	Tubulin-folding cofactor C OS
>tr|Q8IAN7|Q8IAN7	Tubulin gamma chain OS
>tr|A0A143ZWL7|A0A143ZWL7	Tubulin beta chain OS
>tr|Q8IFP3|Q8IFP3	Tubulin alpha chain OS
>tr|Q6ZLZ9|Q6ZLZ9	Tubulin alpha chain OS
>tr|Q8IKR7|Q8IKR7	t-SNARE coiled-coil homology domain-containing protein OS
>tr|Q8IDW3|Q8IDW3	Tryptophanyl-tRNA synthetase OS
>tr|A0A144A140|A0A144A140	Tryptophan--tRNA ligase OS
>tr|A0A144A1E9|A0A144A1E9	tRNA-intron lyase OS
>tr|Q8I718|Q8I718	tRNA-intron lyase OS
>tr|Q8I4W7|Q8I4W7	tRNA(Phe) (4-demethylwyosine(3
>tr|Q8IJL6|Q8IJL6	tRNA(Phe) (4-demethylwyosine(3
>tr|Q9U0H6|Q9U0H6	tRNA(Ile)-2-lysyl-cytidine synthase OS
>tr|Q8IBM3|Q8IBM3	tRNA(His) guanylyltransferase OS
>tr|Q8IIG2|Q8IIG2	tRNA nucleotidyltransferase
>tr|C0H4V2|C0H4V2	tRNA modification GTPase
>tr|Q8IJK4|Q8IJK4	tRNA methyltransferase
>tr|Q8IIQ2|Q8IIQ2	tRNA m5C-methyltransferase
>tr|Q8I3L6|Q8I3L6	tRNA 4-demethylwyosine synthase (AdoMet-dependent) OS
>tr|Q8IEC3|Q8IEC3	tRNA (Guanine(26)-N(2))-dimethyltransferase
>tr|Q8IEF7|Q8IEF7	tRNA (adenine(58)-N(1))-methyltransferase OS
>tr|Q8I324|Q8I324	tRNA (adenine(58)-N(1))-methyltransferase non-catalytic subunit TRM6 OS
>tr|Q8IEN6|Q8IEN6	Tripartite motif protein
>tr|A0A144A4G4|A0A144A4G4	Triosephosphate isomerase OS
>tr|Q8I420|Q8I420	Triose phosphate transporter OS
>tr|C6KTB3|C6KTB3	Transportin OS
>tr|O96181|O96181	Transporter
>tr|Q8IKC4|Q8IKC4	Transmembrane protein 43
>tr|C6KSW7|C6KSW7	Transmembrane protein 234
>tr|Q8IJX1|Q8IJX1	Transmembrane protein 14
>tr|Q8IFP5|Q8IFP5	Transmembrane emp24 domain-containing protein
>tr|A0A5K1K8K6|A0A5K1K8K6	Transmembrane emp24 domain-containing protein
>tr|Q8I6T5|Q8I6T5	Transmembrane emp24 domain-containing protein
>tr|A0A143ZZU2|A0A143ZZU2	Transmembrane 9 superfamily member OS
>tr|Q8IIU7|Q8IIU7	Translocon component PTEX88 OS
>tr|Q8ILA1|Q8ILA1	Translocon component PTEX150 OS
>tr|Q8IEC8|Q8IEC8	Translocation protein SEC63
>tr|Q8IL86|Q8IL86	Translocation protein SEC62 OS
>tr|O97314|O97314	Translation machinery-associated protein
>tr|Q8IAX2|Q8IAX2	Translation initiation factor SUI1
>tr|Q8I4Z4|Q8I4Z4	Translation initiation factor SUI1
>tr|Q8IB86|Q8IB86	Translation initiation factor IF-3 OS
>tr|Q8IJ64|Q8IJ64	Translation initiation factor IF-3
>tr|C6KSR8|C6KSR8	Translation initiation factor IF-2
>tr|Q8IBA3|Q8IBA3	Translation initiation factor IF-2
>tr|Q8IEJ7|Q8IEJ7	Translation initiation factor IF-2
>tr|Q8IKE7|Q8IKE7	Translation initiation factor IF-1 OS
>tr|A0A5K1K977|A0A5K1K977	Translation initiation factor eIF-2B subunit gamma
>tr|Q8I4S8|Q8I4S8	Translation initiation factor eIF-2B subunit beta
>tr|Q8IIC9|Q8IIC9	Translation elongation factor EF-1
>tr|C6KSV3|C6KSV3	Transketolase OS
>tr|Q8IK12|Q8IK12	Transformer-2 protein homolog beta
>tr|Q8IJP9|Q8IJP9	Transcriptional coactivator ADA2 OS
>tr|C6KT72|C6KT72	Transcription or splicing factor-like protein
>tr|Q8ILH6|Q8ILH6	Transcription initiation TFIID-like
>tr|Q8I3P1|Q8I3P1	Transcription initiation factor TFIID subunit 10
>tr|Q8I2M0|Q8I2M0	Transcription initiation factor TFIID subunit
>tr|Q8I237|Q8I237	Transcription initiation factor TFIIB
>tr|Q8IHS1|Q8IHS1	Transcription initiation factor IIF subunit beta
>tr|C0H4N3|C0H4N3	Transcription initiation factor IIE subunit alpha
>tr|Q8I4S7|Q8I4S7	Transcription initiation factor IIA subunit 2
>tr|A0A143ZY73|A0A143ZY73	Transcription initiation factor IIA subunit 1
>tr|Q9U0L3|Q9U0L3	Transcription factor
>tr|Q8IM32|Q8IM32	Transcription elongation factor SPT6
>tr|C6KSV4|C6KSV4	Transcription elongation factor SPT5
>tr|Q8IJA5|Q8IJA5	Transcription elongation factor SPT4
>tr|Q8IBV2|Q8IBV2	Transcription elongation factor s-II
>tr|Q8I306|Q8I306	Transcription elongation factor 1 homolog OS
>tr|Q8IK89|Q8IK89	Trailer hitch homolog
>tr|O77358|O77358	Trafficking protein particle complex subunit OS
>tr|Q8I1Q2|Q8I1Q2	Trafficking protein particle complex subunit OS
>tr|Q8IM42|Q8IM42	Trafficking protein particle complex subunit OS
>tr|A0A144A213|A0A144A213	Trafficking protein particle complex subunit OS
>tr|Q8I451|Q8I451	Trafficking protein particle complex subunit 8
>tr|C6KT27|C6KT27	Trafficking protein particle complex subunit 6A
>tr|C0H4V0|C0H4V0	Trafficking protein particle complex subunit 2-like protein
>tr|Q8IE05|Q8IE05	Trafficking protein particle complex subunit 2
>tr|C6KTE3|C6KTE3	TPH domain-containing protein
>tr|Q8I3Z9|Q8I3Z9	Topoisomerase I OS
>tr|A0A143ZYV4|A0A143ZYV4	TMEM65 domain-containing protein
>tr|Q8I1X3|Q8I1X3	TMEM33 domain-containing protein
>tr|O96246|O96246	TMEM121 domain-containing protein
>tr|Q8I472|Q8I472	Tim10/DDP family zinc finger protein
>tr|Q8I5M8|Q8I5M8	Thrombospondin-related apical membrane protein OS
>tr|Q76NM2|Q76NM2	Thrombospondin-related anonymous protein OS
>tr|Q8IIA4|Q8IIA4	Threonyl-tRNA synthetase OS
>tr|Q8I610|Q8I610	Threonylcarbamoyl-AMP synthase
>tr|Q8I4T6|Q8I4T6	THO complex subunit 2
>tr|Q8IDH5|Q8IDH5	Thioredoxin-related protein
>tr|Q8IBS1|Q8IBS1	Thioredoxin-like protein OS
>tr|Q8IKL4|Q8IKL4	Thioredoxin-like protein OS
>tr|C0H561|C0H561	Thioredoxin-like protein 2 OS
>tr|Q8I2W0|Q8I2W0	Thioredoxin-like protein 1
>tr|Q8I3H6|Q8I3H6	Thioredoxin-like protein
>tr|Q8ILQ8|Q8ILQ8	Thioredoxin-like protein
>tr|Q8IIV8|Q8IIV8	Thioredoxin-like mero protein OS
>tr|Q8I5B9|Q8I5B9	Thioredoxin-like associated protein 1
>tr|Q8IDP4|Q8IDP4	Thioredoxin-2 OS
>tr|Q8I5Q6|Q8I5Q6	Thioredoxin peroxidase 2 OS
>tr|A0A144A4E0|A0A144A4E0	Thioredoxin OS
>tr|C0H5C4|C0H5C4	Thioredoxin domain-containing protein OS
>tr|C0H556|C0H556	Thiamine diphosphokinase OS
>tr|Q8I391|Q8I391	TFIIS N-terminal domain-containing protein OS
>tr|Q8II85|Q8II85	TFIIS central domain-containing protein
>tr|C6KTE5|C6KTE5	Tetratricopeptide repeat protein
>tr|A0A143ZWF7|A0A143ZWF7	Tetratricopeptide repeat protein
>tr|Q8IIR4|Q8IIR4	Tetratricopeptide repeat protein
>tr|Q8I5Y9|Q8I5Y9	Tetratricopeptide repeat protein
>tr|Q8I5S8|Q8I5S8	Tetratricopeptide repeat protein
>tr|Q8IES8|Q8IES8	Tetratricopeptide repeat protein
>tr|Q8IEK8|Q8IEK8	Tetratricopeptide repeat protein
>tr|A0A5K1K972|A0A5K1K972	Tetratricopeptide repeat protein
>tr|Q8I568|Q8I568	TetQ family GTPase
>tr|C0H558|C0H558	Telomeric repeat binding factor 1
>tr|Q7KQK4|Q7KQK4	Telomere repeat-binding zinc finger protein OS
>tr|C6KST5|C6KST5	T-complex protein 1 subunit zeta OS
>tr|O96220|O96220	T-complex protein 1 subunit theta OS
>tr|Q8I5C4|Q8I5C4	T-complex protein 1 subunit gamma OS
>tr|O97282|O97282	T-complex protein 1 subunit epsilon OS
>tr|C0H5I7|C0H5I7	T-complex protein 1 subunit delta OS
>tr|Q8I612|Q8I612	TBCC domain-containing protein
>tr|A0A144A0A3|A0A144A0A3	TBC domain-containing protein
>tr|Q8IDL4|Q8IDL4	TBC domain protein
>tr|Q8I226|Q8I226	TatD-like deoxyribonuclease OS
>tr|Q8I440|Q8I440	TATA-box-binding protein OS
>tr|C6KSX9|C6KSX9	Syntaxin-binding protein
>tr|Q8IKV1|Q8IKV1	Syntaxin-6
>tr|O96189|O96189	Syntaxin
>tr|Q8IIW1|Q8IIW1	Syntaxin
>tr|Q8I5U8|Q8I5U8	Syntaxin
>tr|Q8I4Z9|Q8I4Z9	Syntaxin
>tr|C0H5E1|C0H5E1	Syntaxin
>tr|Q8IE08|Q8IE08	Syntaxin
>tr|Q8ILE4|Q8ILE4	Syntaxin
>tr|Q8I5M6|Q8I5M6	Symplekin
>tr|C0H4E7|C0H4E7	SWIB/MDM2 domain-containing protein OS
>tr|O97304|O97304	Survival motor neuron-like protein OS
>tr|Q8ILF1|Q8ILF1	Surface-related antigen SRA OS
>tr|Q8I3F8|Q8I3F8	SURF1 domain-containing protein
>tr|Q8ID38|Q8ID38	Suppressor of kinetochore protein 1
>tr|Q8I5B4|Q8I5B4	Sun-family protein
>tr|Q8I301|Q8I301	SUMO-conjugating enzyme UBC9 OS
>tr|Q8I553|Q8I553	SUMO-activating enzyme subunit OS
>tr|Q8IHS2|Q8IHS2	SUMO-activating enzyme subunit 1 OS
>tr|Q8I242|Q8I242	Sulfhydryl oxidase OS
>tr|Q8I509|Q8I509	Sulfhydryl oxidase OS
>tr|Q8I3K0|Q8I3K0	Suf domain-containing protein OS
>tr|Q8IJU2|Q8IJU2	Succinate dehydrogenase subunit 4
>tr|C6KSV6|C6KSV6	Succinate dehydrogenase subunit 3
>tr|Q8IJ66|Q8IJ66	Succinate dehydrogenase [ubiquinone] flavoprotein subunit
>sp|Q8IHZ5|SUB2	Subtilisin-like protease 2 OS
>sp|Q8I0V0|SUB1	Subtilisin-like protease 1 OS
>tr|Q8I5B7|Q8I5B7	Subpellicular microtubule protein 2
>tr|Q8I357|Q8I357	Subpellicular microtubule protein 1
>tr|Q8I3L3|Q8I3L3	Structural maintenance of chromosomes protein 6
>tr|Q8IIC5|Q8IIC5	Structural maintenance of chromosomes protein 5 OS
>tr|Q8I413|Q8I413	Structural maintenance of chromosomes protein 4 OS
>tr|Q8II57|Q8II57	Structural maintenance of chromosomes protein 1
>tr|Q8IL67|Q8IL67	Stromal-processing peptidase
>tr|Q8I401|Q8I401	Stripes inner membrane complex protein
>tr|O77376|O77376	Stomatin-like protein
>tr|O97329|O97329	Stevor-like OS
>tr|Q8I2C0|Q8I2C0	Stevor OS
>tr|O96118|O96118	Stevor OS
>tr|O96283|O96283	Stevor OS
>tr|O96291|O96291	Stevor OS
>tr|Q9U5L9|Q9U5L9	Stevor OS
>tr|Q9U5M0|Q9U5M0	Stevor OS
>tr|Q8I201|Q8I201	Stevor OS
>tr|Q8IFL0|Q8IFL0	Stevor OS
>tr|C6KTF1|C6KTF1	Stevor OS
>tr|A0A143ZXI1|A0A143ZXI1	Stevor OS
>tr|Q8IBE5|Q8IBE5	Stevor OS
>tr|A0A143ZWI7|A0A143ZWI7	Stevor OS
>tr|A0A143ZXE3|A0A143ZXE3	Stevor OS
>tr|A0A143ZW11|A0A143ZW11	Stevor OS
>tr|A0A143ZXP1|A0A143ZXP1	Stevor OS
>tr|Q8I3D8|Q8I3D8	Stevor OS
>tr|Q8IJ07|Q8IJ07	Stevor OS
>tr|Q8IHM4|Q8IHM4	Stevor OS
>tr|Q8I4P6|Q8I4P6	Stevor OS
>tr|Q8I4P4|Q8I4P4	Stevor OS
>tr|Q8IEU4|Q8IEU4	Stevor OS
>tr|Q8IM81|Q8IM81	Stevor OS
>tr|A0A144A3E5|A0A144A3E5	Stevor OS
>tr|C0H4B9|C0H4B9	Steroid dehydrogenase
>tr|Q8I298|Q8I298	StAR-related lipid transfer protein OS
>tr|O96208|O96208	SRR1-like protein OS
>tr|Q8I624|Q8I624	SRAP domain-containing protein
>tr|C6S3F9|C6S3F9	Sporozoite surface protein essential for liver stage development
>tr|Q8I3U2|Q8I3U2	Sporozoite surface antigen MB2 OS
>tr|Q8IDR4|Q8IDR4	Sporozoite protein essential for cell traversal OS
>tr|Q8IBC9|Q8IBC9	Sporozoite invasion-associated protein 2 OS
>tr|Q8IBD1|Q8IBD1	Sporozoite and liver stage tryptophan-rich protein
>tr|Q8IIH4|Q8IIH4	Splicing factor U2AF small subunit
>tr|Q8IKE9|Q8IKE9	Splicing factor U2AF large subunit
>tr|C0H5I5|C0H5I5	Splicing factor subunit OS
>tr|Q8I5G8|Q8I5G8	Splicing factor 3B subunit 6
>tr|Q8ILQ0|Q8ILQ0	Splicing factor 3B subunit 4
>tr|Q8I574|Q8I574	Splicing factor 3B subunit 3
>tr|Q8IKL7|Q8IKL7	Splicing factor 3B subunit 2
>tr|O77327|O77327	Splicing factor 3B subunit 1
>tr|Q8I2R0|Q8I2R0	Splicing factor 3A subunit 3
>tr|C6KT39|C6KT39	Splicing factor 3A subunit 2
>tr|Q8IK93|Q8IK93	Splicing factor 3A subunit 1
>tr|Q8IE99|Q8IE99	Splicing factor 1 OS
>tr|O97225|O97225	Spindle pole body protein
>tr|A0A143ZVB5|A0A143ZVB5	Sphingomyelin synthase 1
>tr|Q8II73|Q8II73	Spermidine synthase OS
>tr|A0A143ZW95|A0A143ZW95	Sorting assembly machinery 50 kDa subunit
>tr|Q8IKV8|Q8IKV8	Sortilin OS
>tr|Q8IKM4|Q8IKM4	snRNA-activating protein complex subunit 3
>tr|C6KT82|C6KT82	SNF2 helicase
>tr|C6S3K5|C6S3K5	SND2 domain-containing protein
>tr|Q8I346|Q8I346	SNARE protein OS
>tr|Q8I3G6|Q8I3G6	SNARE protein
>tr|Q8IB99|Q8IB99	SNARE protein
>tr|Q8IET3|Q8IET3	SNARE protein
>tr|C0H5C6|C0H5C6	SNARE protein
>tr|C0H5D3|C0H5D3	SNARE protein
>tr|Q8IKY7|Q8IKY7	SNARE protein
>tr|Q8ID52|Q8ID52	SNARE associated Golgi protein
>tr|Q8I444|Q8I444	Small ubiquitin-related modifier OS
>tr|Q8I5G2|Q8I5G2	Small subunit rRNA processing factor
>tr|Q8I5X4|Q8I5X4	Small subunit rRNA processing factor
>tr|Q8I275|Q8I275	Small ribosomal subunit assembling AARP2 protein OS
>tr|Q8ILU8|Q8ILU8	Small nuclear ribonucleoprotein-associated protein B
>tr|C0H529|C0H529	Small nuclear ribonucleoprotein Sm D3 OS
>tr|O96265|O96265	Small nuclear ribonucleoprotein Sm D2 OS
>tr|Q8IIA8|Q8IIA8	Small nuclear ribonucleoprotein Sm D1 OS
>tr|Q8IB57|Q8IB57	Small nuclear ribonucleoprotein G OS
>tr|Q8IDJ7|Q8IDJ7	Small nuclear ribonucleoprotein E OS
>tr|Q8IB02|Q8IB02	Small heat shock protein HSP20
>tr|Q8I1S0|Q8I1S0	Small GTP-binding protein sar1 OS
>tr|Q8IC43|Q8IC43	Small exported membrane protein 1 OS
>tr|Q8II94|Q8II94	Sm protein F OS
>tr|C0H597|C0H597	Sld5 domain-containing protein OS
>tr|Q8IEQ9|Q8IEQ9	Site-2 protease S2P
>tr|Q8I415|Q8I415	Single-stranded DNA-binding protein OS
>tr|Q8IJX3|Q8IJX3	Single-strand telomeric DNA-binding protein GBP2
>tr|C0H4Q0|C0H4Q0	Signal recognition particle subunit SRP9 OS
>tr|C6KT56|C6KT56	Signal recognition particle subunit SRP68
>tr|Q8I5P4|Q8I5P4	Signal recognition particle subunit SRP19 OS
>tr|Q8I613|Q8I613	Signal recognition particle subunit SRP14 OS
>tr|Q8II00|Q8II00	Signal recognition particle subunit SRP
>tr|Q8I4W4|Q8I4W4	Signal recognition particle receptor subunit beta OS
>tr|Q8ID42|Q8ID42	Signal recognition particle receptor subunit alpha
>tr|Q8IKX4|Q8IKX4	Signal recognition particle 54 kDa protein OS
>tr|Q8IKQ9|Q8IKQ9	Signal peptide peptidase OS
>tr|Q8IE14|Q8IE14	Signal peptidase I OS
>tr|Q8ILC7|Q8ILC7	Signal peptidase complex subunit SPC1
>tr|Q8I3A5|Q8I3A5	Signal peptidase complex subunit 3
>tr|Q9NFA0|Q9NFA0	Signal peptidase complex subunit 2 OS
>tr|Q8IKE5|Q8IKE5	Shewanella-like protein phosphatase 1
>tr|Q6ZMA7|Q6ZMA7	Sexual stage-specific protein OS
>tr|Q8IER9|Q8IER9	SET domain-containing protein OS
>tr|Q8I422|Q8I422	SET domain protein
>tr|Q8IBB0|Q8IBB0	SET domain protein
>tr|Q8IBS3|Q8IBS3	Seryl-tRNA synthetase OS
>tr|A0A143ZZQ0|A0A143ZZQ0	Seryl-tRNA synthetase OS
>sp|Q9TY96|SERA6	Serine-repeat antigen protein 6 OS
>tr|O97259|O97259	Serine/threonine-protein phosphatase OS
>tr|Q8IAM8|Q8IAM8	Serine/threonine-protein phosphatase OS
>tr|Q8I2Q4|Q8I2Q4	Serine/threonine-protein phosphatase OS
>tr|Q8I2N2|Q8I2N2	Serine/threonine-protein phosphatase OS
>tr|C6S3C9|C6S3C9	Serine/threonine-protein phosphatase OS
>tr|Q8ILV1|Q8ILV1	Serine/threonine-protein phosphatase OS
>tr|Q8ILL9|Q8ILL9	Serine/threonine-protein phosphatase OS
>tr|Q8IKH5|Q8IKH5	Serine/threonine-protein phosphatase OS
>tr|Q8ILG3|Q8ILG3	Serine/threonine-protein phosphatase 2A activator OS
>tr|Q8IKJ1|Q8IKJ1	Serine/threonine protein phosphatase UIS2
>tr|Q8IM55|Q8IM55	Serine/threonine protein phosphatase CPPED1
>tr|Q8IB64|Q8IB64	Serine/threonine protein kinase VPS15
>tr|Q8IEG4|Q8IEG4	Serine/threonine protein kinase PK9 OS
>tr|C0H466|C0H466	Serine/threonine protein kinase
>tr|C0H515|C0H515	Serine/threonine protein kinase
>tr|Q8IIL5|Q8IIL5	Serine/threonine protein kinase
>tr|Q8IHP1|Q8IHP1	Serine/threonine protein kinase
>tr|A0A5K1K8V9|A0A5K1K8V9	Serine/threonine protein kinase
>tr|Q8IKX5|Q8IKX5	Serine/threonine protein kinase
>tr|O96226|O96226	Serine/threonine protein kinase
>tr|Q8IHR5|Q8IHR5	Serine/threonine protein kinase
>tr|Q8I468|Q8I468	Serine/arginine-rich splicing factor 12 OS
>tr|Q8I3T5|Q8I3T5	Serine/arginine-rich splicing factor 1 OS
>tr|Q8ILT9|Q8ILT9	Serine palmitoyltransferase
>sp|Q8I566|GLYA	Serine hydroxymethyltransferase OS
>tr|C0H4T3|C0H4T3	Separase OS
>tr|C0H4Y4|C0H4Y4	Sentrin-specific protease 2
>tr|Q8I583|Q8I583	Sentrin-specific protease 1 OS
>tr|Q9TY98|Q9TY98	Sel1 repeat-containing protein
>tr|O96183|O96183	Secretory complex protein 61 gamma subunit OS
>tr|O96207|O96207	Secreted protein with altered thrombospondin repeat domain OS
>tr|C6KT40|C6KT40	Secreted ookinete protein 25
>tr|A0A5K1K8W5|A0A5K1K8W5	Secreted ookinete protein
>tr|C0H4E9|C0H4E9	Secreted ookinete protein
>tr|C6KTD7|C6KTD7	Secreted ookinete protein
>tr|Q8IM51|Q8IM51	Secreted ookinete adhesive protein
>tr|Q8IJ69|Q8IJ69	Sec1 family protein
>tr|C6KSN0|C6KSN0	Sde2
>tr|Q8IKR4|Q8IKR4	SCD domain-containing protein OS
>tr|Q8IB87|Q8IB87	SAYSvFN domain-containing protein
>tr|A0A5K1K911|A0A5K1K911	Sas10 domain-containing protein
>tr|C0H535|C0H535	SAP domain-containing protein
>tr|A0A143ZZC7|A0A143ZZC7	S-antigen protein OS
>tr|Q8I556|Q8I556	S-adenosyl-methyltransferase
>tr|Q8IKX0|Q8IKX0	S-adenosylmethionine-dependent methyltransferase
>tr|Q7K6A4|Q7K6A4	S-adenosylmethionine synthase OS
>tr|Q8IJ77|Q8IJ77	S-adenosylmethionine decarboxylase/ornithine decarboxylase OS
>tr|Q8IL76|Q8IL76	Sad1/UNC domain-containing protein
>tr|C6KSM6|C6KSM6	SAC3 domain-containing protein
>tr|Q8IIU3|Q8IIU3	RuvB-like helicase OS
>tr|Q8ID85|Q8ID85	RuvB-like helicase OS
>tr|O96219|O96219	RTR1 domain-containing protein
>tr|Q8I4T4|Q8I4T4	rRNA-processing protein FCF2
>tr|C0H4V7|C0H4V7	rRNA-processing protein FCF1
>tr|Q8I5G3|Q8I5G3	rRNA-processing protein
>tr|Q8IM49|Q8IM49	rRNA biogenesis protein RRP5
>tr|Q8I247|Q8I247	rRNA biogenesis protein RRP36
>tr|A0A144A0V8|A0A144A0V8	rRNA adenine N(6)-methyltransferase OS
>tr|Q8ILT8|Q8ILT8	rRNA adenine N(6)-methyltransferase OS
>tr|Q8IM23|Q8IM23	rRNA 2'-O-methyltransferase fibrillarin
>tr|Q8II69|Q8II69	rRNA (Cytosine-C(5))-methyltransferase
>tr|A0A143ZZZ9|A0A143ZZZ9	RNA-splicing ligase RtcB homolog OS
>tr|Q8I1Q0|Q8I1Q0	RNA-binding protein NOB1
>tr|Q8IJK1|Q8IJK1	RNA-binding protein 34
>tr|O77316|O77316	RNA-binding protein
>tr|O97318|O97318	RNA-binding protein
>tr|C6KSN1|C6KSN1	RNA-binding protein
>tr|C6KSP9|C6KSP9	RNA-binding protein
>tr|C6KTD1|C6KTD1	RNA-binding protein
>tr|Q8IBU0|Q8IBU0	RNA-binding protein
>tr|C0H4P9|C0H4P9	RNA-binding protein
>tr|C0H4U1|C0H4U1	RNA-binding protein
>tr|C0H4W4|C0H4W4	RNA-binding protein
>tr|Q8IB66|Q8IB66	RNA-binding protein
>tr|Q8I2N3|Q8I2N3	RNA-binding protein
>tr|C0H570|C0H570	RNA-binding protein
>tr|Q8IIQ7|Q8IIQ7	RNA-binding protein
>tr|Q8II95|Q8II95	RNA-binding protein
>tr|Q8I5X0|Q8I5X0	RNA-binding protein
>tr|Q8I4Y7|Q8I4Y7	RNA-binding protein
>tr|Q8IEK9|Q8IEK9	RNA-binding protein
>tr|C0H5C7|C0H5C7	RNA-binding protein
>tr|A0A5K1K940|A0A5K1K940	RNA-binding protein
>tr|Q8IE18|Q8IE18	RNA-binding protein
>tr|C0H5J5|C0H5J5	RNA-binding protein
>tr|Q8IKT8|Q8IKT8	RNA-binding protein
>tr|Q8IJG3|Q8IJG3	RNA-binding protein
>tr|Q8IL17|Q8IL17	RNA-binding protein
>tr|Q8I5D9|Q8I5D9	RNA pseudouridylate synthase
>tr|Q8I5D3|Q8I5D3	RNA pseudouridylate synthase
>tr|Q8IJ79|Q8IJ79	RNA polymerase II-associated protein 1
>tr|Q8IL51|Q8IL51	RNA polymerase II transcription factor B subunit 5
>tr|Q8IDG5|Q8IDG5	RNA polymerase II transcription factor B subunit 4
>tr|Q8IHR1|Q8IHR1	RNA methyltransferase OS
>tr|A0A5K1K9E4|A0A5K1K9E4	RNA methyltransferase
>tr|Q8IJ98|Q8IJ98	RNA methyltransferase
>tr|Q8ILD7|Q8ILD7	RNA methyltransferase
>tr|A0A5K1K8J0|A0A5K1K8J0	RNA lariat debranching enzyme
>tr|Q8I457|Q8I457	RNA helicase OS
>tr|C6KT73|C6KT73	RNA helicase OS
>tr|C0H4K7|C0H4K7	RNA helicase
>tr|C6KSZ8|C6KSZ8	RNA and export factor binding protein
>tr|Q8I717|Q8I717	RNA 3'-terminal phosphate cyclase-like protein
>tr|Q8II27|Q8II27	RNA (Uracil-5-)methyltransferase
>tr|C0H5H2|C0H5H2	RING-type domain-containing protein OS
>tr|Q8I2F6|Q8I2F6	Ring-exported protein 4 OS
>tr|Q8I2G0|Q8I2G0	Ring-exported protein 2 OS
>tr|Q8I2G1|Q8I2G1	Ring-exported protein 1 OS
>tr|O96182|O96182	RING zinc finger protein
>tr|Q8I660|Q8I660	RING zinc finger protein
>tr|Q8IJW9|Q8IJW9	RING zinc finger protein
>tr|Q8IJC2|Q8IJC2	RING zinc finger protein
>tr|Q8IDY8|Q8IDY8	RING zinc finger protein
>tr|Q8IM37|Q8IM37	RING zinc finger protein
>tr|Q8IIW3|Q8IIW3	RIIa domain-containing protein OS
>tr|Q9NFB5|Q9NFB5	Rifin
>tr|Q9NFB3|Q9NFB3	Rifin
>tr|Q9NFB2|Q9NFB2	Rifin
>tr|Q9NFB0|Q9NFB0	Rifin
>tr|B9ZSH6|B9ZSH6	Rifin
>tr|Q8I2C1|Q8I2C1	Rifin
>tr|Q8I2B9|Q8I2B9	Rifin
>tr|Q8I2D4|Q8I2D4	Rifin
>tr|Q8I2C8|Q8I2C8	Rifin
>tr|Q8I2C7|Q8I2C7	Rifin
>tr|Q8I2C5|Q8I2C5	Rifin
>tr|O96109|O96109	Rifin
>tr|O96112|O96112	Rifin
>tr|O96113|O96113	Rifin
>tr|O96114|O96114	Rifin
>tr|O96116|O96116	Rifin
>tr|O96288|O96288	Rifin
>tr|O96289|O96289	Rifin
>tr|O96290|O96290	Rifin
>tr|O96292|O96292	Rifin
>tr|O96293|O96293	Rifin
>tr|O96295|O96295	Rifin
>tr|O97325|O97325	Rifin
>tr|O97327|O97327	Rifin
>tr|O97310|O97310	Rifin
>tr|Q8I219|Q8I219	Rifin
>tr|Q8I216|Q8I216	Rifin
>tr|Q8I214|Q8I214	Rifin
>tr|Q8I213|Q8I213	Rifin
>tr|Q8I212|Q8I212	Rifin
>tr|Q8I211|Q8I211	Rifin
>tr|Q8I210|Q8I210	Rifin
>tr|Q8I209|Q8I209	Rifin
>tr|Q8I1V5|Q8I1V5	Rifin
>tr|Q8I1V4|Q8I1V4	Rifin
>tr|Q8IFQ3|Q8IFQ3	Rifin
>tr|Q8IFK9|Q8IFK9	Rifin
>tr|Q8IFK8|Q8IFK8	Rifin
>tr|Q8I494|Q8I494	Rifin
>tr|Q8I493|Q8I493	Rifin
>tr|Q8I3E7|Q8I3E7	Rifin
>tr|C6KSK9|C6KSK9	Rifin
>tr|C6KSL1|C6KSL1	Rifin
>tr|C6KT17|C6KT17	Rifin
>tr|C6KTF0|C6KTF0	Rifin
>tr|C6KTF2|C6KTF2	Rifin
>tr|C6KTF4|C6KTF4	Rifin
>tr|C6KTF5|C6KTF5	Rifin
>tr|C6KTF6|C6KTF6	Rifin
>tr|A0A143ZVI0|A0A143ZVI0	Rifin
>tr|A0A143ZWN4|A0A143ZWN4	Rifin
>tr|Q8IC49|Q8IC49	Rifin
>tr|Q8IBW6|Q8IBW6	Rifin
>tr|Q8IBE3|Q8IBE3	Rifin
>tr|Q8IBE2|Q8IBE2	Rifin
>tr|C0H4Q5|C0H4Q5	Rifin
>tr|Q8IBD9|Q8IBD9	Rifin
>tr|A0A143ZVK7|A0A143ZVK7	Rifin
>tr|Q8IAK4|Q8IAK4	Rifin
>tr|Q8IAS6|Q8IAS6	Rifin
>tr|A0A143ZYB5|A0A143ZYB5	Rifin
>tr|A0A143ZVN0|A0A143ZVN0	Rifin
>tr|A0A143ZVN3|A0A143ZVN3	Rifin
>tr|A0A143ZWJ4|A0A143ZWJ4	Rifin
>tr|A0A143ZWV2|A0A143ZWV2	Rifin
>tr|Q8I3E4|Q8I3E4	Rifin
>tr|Q8I3E3|Q8I3E3	Rifin
>tr|Q8I3E2|Q8I3E2	Rifin
>tr|Q8I3E1|Q8I3E1	Rifin
>tr|Q8I3E0|Q8I3E0	Rifin
>tr|Q8I3D9|Q8I3D9	Rifin
>tr|Q8I3D7|Q8I3D7	Rifin
>tr|Q8I3D4|Q8I3D4	Rifin
>tr|Q8I2E7|Q8I2E7	Rifin
>tr|Q8I2E6|Q8I2E6	Rifin
>tr|Q8I2E5|Q8I2E5	Rifin
>tr|Q8I082|Q8I082	Rifin
>tr|Q8IK36|Q8IK36	Rifin
>tr|Q8IK35|Q8IK35	Rifin
>tr|Q8IK34|Q8IK34	Rifin
>tr|Q8IK32|Q8IK32	Rifin
>tr|Q8IJ08|Q8IJ08	Rifin
>tr|Q8IJ06|Q8IJ06	Rifin
>tr|Q8IJ05|Q8IJ05	Rifin
>tr|A0A143ZXG5|A0A143ZXG5	Rifin
>tr|Q8IJ02|Q8IJ02	Rifin
>tr|Q8IJ00|Q8IJ00	Rifin
>tr|Q8IIZ8|Q8IIZ8	Rifin
>tr|Q8IIZ7|Q8IIZ7	Rifin
>tr|Q8IIZ3|Q8IIZ3	Rifin
>tr|Q8IIZ1|Q8IIZ1	Rifin
>tr|Q8IIY5|Q8IIY5	Rifin
>tr|Q8IIY4|Q8IIY4	Rifin
>tr|Q8IIY3|Q8IIY3	Rifin
>tr|Q8IHM3|Q8IHM3	Rifin
>tr|Q8IHM2|Q8IHM2	Rifin
>tr|Q8IHM1|Q8IHM1	Rifin
>tr|Q8I642|Q8I642	Rifin
>tr|Q8I641|Q8I641	Rifin
>tr|Q8I0E0|Q8I0E0	Rifin
>tr|Q8I4Q0|Q8I4Q0	Rifin
>tr|Q8I4P7|Q8I4P7	Rifin
>tr|Q8I4P5|Q8I4P5	Rifin
>tr|Q8I4P3|Q8I4P3	Rifin
>tr|Q8I4P2|Q8I4P2	Rifin
>tr|Q8I4N9|Q8I4N9	Rifin
>tr|Q8I4N7|Q8I4N7	Rifin
>tr|Q8I4N6|Q8I4N6	Rifin
>tr|Q8IEV0|Q8IEV0	Rifin
>tr|Q8IEU7|Q8IEU7	Rifin
>tr|Q8IEU6|Q8IEU6	Rifin
>tr|Q8IEU5|Q8IEU5	Rifin
>tr|C0H5N2|C0H5N2	Rifin
>tr|C0H5N3|C0H5N3	Rifin
>tr|C0H5N5|C0H5N5	Rifin
>tr|C0H5N6|C0H5N6	Rifin
>tr|C0H5N8|C0H5N8	Rifin
>tr|C0H5N9|C0H5N9	Rifin
>tr|Q8IM85|Q8IM85	Rifin
>tr|Q8I0G7|Q8I0G7	Rifin
>tr|Q8IM84|Q8IM84	Rifin
>tr|Q8IK44|Q8IK44	Rifin
>tr|Q8IK40|Q8IK40	Rifin
>tr|Q8IK38|Q8IK38	Rifin
>tr|Q8I5L3|Q8I5L3	Ribulose-phosphate 3-epimerase OS
>tr|O96173|O96173	Ribosome-recycling factor OS
>tr|Q8IFQ7|Q8IFQ7	Ribosome-recycling factor OS
>tr|A0A5K1K870|A0A5K1K870	Ribosome-interacting GTPase 1
>tr|Q8IK05|Q8IK05	Ribosome-binding factor A
>tr|Q8I516|Q8I516	Ribosome-binding factor A
>tr|Q8IJC0|Q8IJC0	Ribosome production factor 2 homolog OS
>tr|C0H549|C0H549	Ribosome production factor 1
>tr|Q8ILY6|Q8ILY6	Ribosome maturation protein SBDS
>tr|Q8IJ86|Q8IJ86	Ribosome maturation factor RimM
>tr|Q8IIB5|Q8IIB5	Ribosome biogenesis regulatory protein OS
>tr|C6KTE0|C6KTE0	Ribosome biogenesis protein YTM1
>tr|Q8IKV7|Q8IKV7	Ribosome biogenesis protein TSR1
>tr|Q8ID32|Q8ID32	Ribosome biogenesis protein MRT4
>tr|Q8IBG5|Q8IBG5	Ribosome biogenesis protein BRX1
>tr|Q8IM36|Q8IM36	Ribosome biogenesis protein BOP1 homolog OS
>tr|Q9U0I1|Q9U0I1	Ribosome biogenesis GTPase A
>tr|Q8I655|Q8I655	Ribosome associated membrane protein RAMP4
>tr|Q8IAZ7|Q8IAZ7	Ribosome assembly protein RRB1
>tr|Q8IHQ8|Q8IHQ8	Ribosome assembly protein 4
>tr|Q8IJJ7|Q8IJJ7	Ribosomal silencing factor RsfS
>tr|Q8I2Q6|Q8I2Q6	Ribosomal RNA-processing protein 8 OS
>tr|Q8IB49|Q8IB49	Ribosomal RNA small subunit methyltransferase NEP1
>tr|Q8IEL9|Q8IEL9	Ribosomal RNA methyltransferase
>tr|Q8IC10|Q8IC10	Ribosomal protein S8e
>tr|Q8IM64|Q8IM64	Ribosomal protein S2
>tr|Q8I3F6|Q8I3F6	Ribosomal protein S16
>tr|Q8ID56|Q8ID56	Ribosomal protein S1
>tr|Q8IJU5|Q8IJU5	Ribosomal protein L43
>tr|Q8IB54|Q8IB54	Ribosomal protein L4
>tr|C0H4L5|C0H4L5	Ribosomal protein L3
>tr|Q8I1W3|Q8I1W3	Ribosomal protein L25
>tr|C0H4Y5|C0H4Y5	Ribosomal protein L21
>tr|Q8IJ68|Q8IJ68	Ribosomal protein L2
>tr|Q8IM50|Q8IM50	Ribosomal protein L16
>tr|C0H4A6|C0H4A6	Ribosomal protein L15 OS
>tr|O96222|O96222	Ribosomal protein L13
>tr|O96202|O96202	Ribosomal protein L12
>tr|Q8I3P7|Q8I3P7	Ribosomal large subunit pseudouridylate synthase
>sp|Q8I3W2|RPIA	Ribose-5-phosphate isomerase OS
>tr|Q8IIC4|Q8IIC4	Ribonucloprotein OS
>tr|Q8IJN8|Q8IJN8	Ribonucleoside-diphosphate reductase small chain
>tr|Q8IM38|Q8IM38	Ribonucleoside-diphosphate reductase small chain
>tr|Q8IL94|Q8IL94	Ribonucleoside-diphosphate reductase OS
>tr|C0H4M3|C0H4M3	Ribonucleases P/MRP protein subunit POP1
>tr|Q8IKI5|Q8IKI5	Ribonuclease Z
>tr|C6KT53|C6KT53	Ribonuclease P/MRP protein subunit RPP1
>tr|Q8IE34|Q8IE34	Ribonuclease P protein subunit RPR2
>tr|C6KT75|C6KT75	Ribonuclease OS
>tr|Q8I300|Q8I300	Ribonuclease H2 subunit C
>tr|Q8ILB3|Q8ILB3	Ribonuclease H2 subunit B
>tr|C6KSZ5|C6KSZ5	Ribonuclease
>tr|Q8IJV3|Q8IJV3	Ribonuclease
>tr|Q8IDB3|Q8IDB3	Riboflavin kinase OS
>tr|Q8I484|Q8I484	Rhoptry-associated protein 2 OS
>tr|C0H4M0|C0H4M0	Rhoptry-associated membrane antigen OS
>tr|Q8IBN1|Q8IBN1	Rhoptry-associated leucine zipper-like protein 1 OS
>tr|A0A5K1K9G4|A0A5K1K9G4	Rhoptry protein RHOP148 OS
>tr|Q8IKN2|Q8IKN2	Rhoptry protein
>tr|O96229|O96229	Rhoptry neck protein 6 OS
>tr|C0H4V4|C0H4V4	Rhoptry neck protein 5 OS
>tr|Q8IIK5|Q8IIK5	Rhoptry neck protein 4 OS
>tr|Q8I4R5|Q8I4R5	Rhoptry neck protein 3 OS
>tr|Q8IKV6|Q8IKV6	Rhoptry neck protein 2 OS
>tr|Q8IJM8|Q8IJM8	Rhoptry neck protein 12 OS
>tr|Q8IJS3|Q8IJS3	Rhoptry associated adhesin OS
>tr|Q8I433|Q8I433	RHOMBOID-like protein OS
>tr|A0A5K1K8S0|A0A5K1K8S0	RHOMBOID-like protein OS
>tr|Q8IIM2|Q8IIM2	RHOMBOID-like protein OS
>tr|Q8ILY3|Q8ILY3	RHOMBOID-like protein OS
>tr|Q8I3V7|Q8I3V7	Rhomboid protease ROM9 OS
>tr|A0A5K1K8X1|A0A5K1K8X1	Rhomboid protease ROM6
>tr|Q8IJX0|Q8IJX0	Rho GTPase-activating protein
>sp|O97302|RH5IP	Rh5-interacting protein OS
>sp|Q8IFM5|RH5	Reticulocyte-binding protein homolog 5 OS
>tr|C0H496|C0H496	Reticulocyte binding protein homologue 4 OS
>tr|Q8I1S2|Q8I1S2	Repressor of RNA polymerase III transcription MAF1 OS
>tr|Q9U0J0|Q9U0J0	Replication protein A1
>tr|Q8I3A1|Q8I3A1	Replication protein A1
>tr|Q8IIQ1|Q8IIQ1	Replication factor C subunit 5
>tr|Q8I512|Q8I512	Replication factor C subunit 4
>tr|Q8IKK4|Q8IKK4	Replication factor C subunit 3
>tr|O96260|O96260	Replication factor C subunit 2
>tr|O96271|O96271	Replication factor C subunit 1 OS
>tr|C6S3I6|C6S3I6	Replication factor A protein 3
>tr|C0H485|C0H485	Regulator of initiation factor 2 (eIF2) OS
>tr|Q8I1Z9|Q8I1Z9	Regulator of chromosome condensation
>tr|C0H4M6|C0H4M6	Regulator of chromosome condensation
>tr|Q8IDD6|Q8IDD6	Regulator of chromosome condensation
>tr|Q8IEP7|Q8IEP7	RED-like protein
>tr|Q8IBA0|Q8IBA0	Receptor for activated c kinase OS
>tr|Q8IDG4|Q8IDG4	Reactive oxygen species modulator 1
>tr|Q8IHR8|Q8IHR8	Ras-related protein Rab-6 OS
>tr|Q8I274|Q8I274	Ras-related protein Rab-5C OS
>tr|Q76NM7|Q76NM7	Ras-related protein Rab-5B OS
>tr|O96193|O96193	Ras-related protein Rab-5A OS
>tr|Q8I5A9|Q8I5A9	Ras-related protein Rab-2 OS
>tr|A0A5K1K8H7|A0A5K1K8H7	Ras-related protein Rab-1B OS
>tr|Q8I3W9|Q8I3W9	Ras-related protein Rab-1A OS
>tr|Q7K6B0|Q7K6B0	Ras-related protein Rab-18 OS
>tr|C0H5G2|C0H5G2	Ras-related protein Rab-11B OS
>tr|Q76NM4|Q76NM4	Ras-related protein Rab-11A OS
>tr|C0H516|C0H516	Ras-related protein RAB
>tr|O77338|O77338	Ras-like G protein OS
>tr|C6KT08|C6KT08	Ras GTPAse
>tr|Q8I3U8|Q8I3U8	RAP protein
>tr|Q8I3K5|Q8I3K5	RAP protein
>tr|C6KSP6|C6KSP6	RAP protein
>tr|C6KTC4|C6KTC4	RAP protein
>tr|Q8IC11|Q8IC11	RAP protein
>tr|Q8IJF8|Q8IJF8	RAP protein
>tr|Q8IIL8|Q8IIL8	RAP protein
>tr|Q8IIC7|Q8IIC7	RAP protein
>tr|A0A5K1K936|A0A5K1K936	RAP protein
>tr|A0A144A2U7|A0A144A2U7	RAP protein
>tr|Q8IKC6|Q8IKC6	RAP protein
>tr|C6KT54|C6KT54	RAP domain-containing protein OS
>tr|Q8I2U0|Q8I2U0	RAP domain-containing protein OS
>tr|Q8IDW7|Q8IDW7	RanBPM and CLTH-like protein
>tr|Q8I1Y6|Q8I1Y6	RanBD1 domain-containing protein OS
>tr|Q7KQK1|Q7KQK1	Raf kinase inhibitor OS
>tr|Q8IM25|Q8IM25	Radical SAM protein
>tr|Q8I5P9|Q8I5P9	Radial spoke head protein 9
>tr|Q8I1P4|Q8I1P4	Rad51 domain-containing protein OS
>tr|Q8IL69|Q8IL69	Rad21
>tr|Q8IJN4|Q8IJN4	Rab3 GTPase-activating protein non-catalytic subunit
>tr|C0H4P1|C0H4P1	Rab GTPase activator and protein kinase
>tr|Q8I501|Q8I501	Rab GDP dissociation inhibitor OS
>tr|Q8I507|Q8I507	Queuine tRNA-ribosyltransferase
>tr|C6KTA4|C6KTA4	Pyruvate kinase OS
>tr|Q8IJ37|Q8IJ37	Pyruvate kinase OS
>tr|Q8IIB8|Q8IIB8	Pyruvate dehydrogenase E1 component subunit alpha OS
>tr|Q8IDC6|Q8IDC6	Pyrroline-5-carboxylate reductase
>tr|C6KT01|C6KT01	Pyridoxal kinase OS
>tr|Q8I4W5|Q8I4W5	Pyrid
>tr|Q8I365|Q8I365	Putative tRNA (cytidine(32)/guanosine(34)-2'-O)-methyltransferase OS
>tr|Q8IDF8|Q8IDF8	Putative rRNA methyltransferase OS
>tr|Q8I3X4|Q8I3X4	Purine nucleoside phosphorylase OS
>tr|Q8IE48|Q8IE48	PUB domain-containing protein
>tr|Q8I5I3|Q8I5I3	P-type phospholipid transporter OS
>tr|O96199|O96199	Pseudouridine synthase
>tr|O77325|O77325	PRP19/PSO4 homolog OS
>tr|Q8IKU3|Q8IKU3	Proton-translocating NAD(P)(+) transhydrogenase OS
>tr|Q8ILY9|Q8ILY9	Protein-synthesizing GTPase OS
>tr|Q8IJR8|Q8IJR8	Protein-serine/threonine phosphatase OS
>tr|Q8IDE5|Q8IDE5	Protein-serine/threonine phosphatase OS
>tr|O77388|O77388	Protein YOP1
>tr|C6S3G6|C6S3G6	Protein YIPF OS
>tr|Q8IKB7|Q8IKB7	Protein YIPF OS
>tr|Q8IIN1|Q8IIN1	Protein tyrosine phosphatase OS
>tr|Q8I5J7|Q8I5J7	Protein TSSC1
>tr|Q8IB40|Q8IB40	Protein transport protein YIF1
>tr|Q8IBY2|Q8IBY2	Protein transport protein USE1
>tr|C0H4W6|C0H4W6	Protein transport protein Sec61 subunit beta OS
>tr|Q8IDN6|Q8IDN6	Protein transport protein SEC61 subunit alpha OS
>tr|O96221|O96221	Protein transport protein SEC31 OS
>tr|C0H489|C0H489	Protein transport protein Sec24B
>tr|C0H5J6|C0H5J6	Protein transport protein Sec24A OS
>tr|Q8IB60|Q8IB60	Protein transport protein SEC23 OS
>tr|O97323|O97323	Protein transport protein SEC22 OS
>tr|A0A5K1K9E7|A0A5K1K9E7	Protein transport protein SEC20
>tr|Q8I5B3|Q8I5B3	Protein transport protein SEC13 OS
>tr|Q8IL42|Q8IL42	Protein transport protein SEC
>tr|Q8I1P5|Q8I1P5	Protein transport protein GOT1
>tr|Q8IIP9|Q8IIP9	Protein transport protein BOS1
>tr|Q8I576|Q8I576	Protein TOC
>tr|Q8I1Q6|Q8I1Q6	Protein SOC1
>tr|O96212|O96212	Protein SIS1 OS
>tr|A0A144A1B3|A0A144A1B3	Protein SEY1 homolog OS
>tr|Q8IL19|Q8IL19	Protein serine/threonine kinase-1 OS
>tr|Q8IBT9|Q8IBT9	Protein SDA1
>tr|Q8IC00|Q8IC00	Protein SCO1
>tr|Q8I3B7|Q8I3B7	Protein RER1 OS
>tr|C0H4F2|C0H4F2	Protein phosphatase PPM9
>tr|Q8II13|Q8II13	Protein phosphatase PPM8
>tr|Q8IEM2|Q8IEM2	Protein phosphatase PPM6
>tr|Q8IHY0|Q8IHY0	Protein phosphatase PPM2 OS
>tr|Q8IEB9|Q8IEB9	Protein phosphatase PP2A regulatory subunit A
>tr|Q8I487|Q8I487	Protein phosphatase OS
>tr|A0A143ZY63|A0A143ZY63	Protein phosphatase OS
>tr|Q8IJ88|Q8IJ88	Protein phosphatase inhibitor 3 OS
>tr|C0H480|C0H480	Protein phosphatase inhibitor 2 OS
>tr|C6S3E1|C6S3E1	Protein phosphatase 1 regulatory subunit 22 OS
>tr|Q8IKQ0|Q8IKQ0	Protein PET11
>tr|Q8I478|Q8I478	Protein Mpv1
>tr|Q8IKD8|Q8IKD8	Protein MGET OS
>tr|C0H584|C0H584	Protein MAM3
>tr|A0A143ZWE8|A0A143ZWE8	Protein MAK16
>tr|Q8IB88|Q8IB88	Protein KRI1
>tr|C0H590|C0H590	Protein kish OS
>tr|C6KTB8|C6KTB8	Protein kinase PK4 OS
>tr|Q8IIP2|Q8IIP2	Protein kinase domain-containing protein OS
>tr|Q8IDW1|Q8IDW1	Protein kinase 6 OS
>tr|Q8I534|Q8I534	Protein kinase 2 OS
>tr|Q7YTF7|Q7YTF7	Protein kinase
>tr|C0H482|C0H482	Protein kinase
>tr|C0H563|C0H563	Protein kinase
>tr|C0H5B8|C0H5B8	Protein kinase
>tr|Q8I2P8|Q8I2P8	Protein kinase
>tr|Q8IEK7|Q8IEK7	Protein ISD11 OS
>tr|Q8I482|Q8I482	Protein HIRA OS
>tr|Q8IL46|Q8IL46	Protein geranylgeranyltransferase type II OS
>tr|Q8I503|Q8I503	Protein farnesyltransferase subunit alpha OS
>tr|O97253|O97253	Protein FAM33A OS
>tr|C6KTB1|C6KTB1	Protein DJ-1 OS
>tr|C0H4Y6|C0H4Y6	Protein disulfide-isomerase OS
>tr|Q8II88|Q8II88	Protein disulfide-isomerase
>tr|Q9U0K8|Q9U0K8	Protein CINCH OS
>tr|Q8I427|Q8I427	Protein CAF40
>tr|A0A5K1K8R6|A0A5K1K8R6	Protein BCP1
>tr|Q8IJT2|Q8IJT2	Protein ARV1
>tr|Q8ILH4|Q8ILH4	Protein archease
>tr|Q8IER5|Q8IER5	Protein AMR3 OS
>tr|Q8I3S7|Q8I3S7	Protein AMR2 OS
>tr|Q8I0U7|Q8I0U7	Proteasome subunit beta type-6
>tr|Q8I261|Q8I261	Proteasome subunit beta OS
>tr|A0A5K1K7U1|A0A5K1K7U1	Proteasome subunit beta OS
>tr|Q7K6A9|Q7K6A9	Proteasome subunit beta OS
>tr|Q8IJT1|Q8IJT1	Proteasome subunit beta OS
>tr|Q8I6T3|Q8I6T3	Proteasome subunit beta OS
>tr|Q8IKC9|Q8IKC9	Proteasome subunit beta OS
>tr|O77396|O77396	Proteasome subunit alpha type-3
>tr|Q8IBI3|Q8IBI3	Proteasome subunit alpha type OS
>tr|Q8IDG3|Q8IDG3	Proteasome subunit alpha type OS
>tr|Q8IDG2|Q8IDG2	Proteasome subunit alpha type OS
>tr|A0A5K1K941|A0A5K1K941	Proteasome maturation factor UMP1
>tr|C6KST3|C6KST3	Proteasome endopeptidase complex OS
>tr|Q8IAR3|Q8IAR3	Proteasome endopeptidase complex OS
>tr|Q8IK90|Q8IK90	Proteasome endopeptidase complex OS
>tr|Q8IBL7|Q8IBL7	Proteasome assembly chaperone 4
>tr|Q8I374|Q8I374	Proteasome activator 28 subunit beta
>tr|C0H4H7|C0H4H7	Protease
>tr|Q8I317|Q8I317	Protease
>tr|A0A144A0G8|A0A144A0G8	Prolyl-tRNA synthetase OS
>tr|Q8IL23|Q8IL23	Prolyl hydroxylase-like protein
>tr|Q8I2Q5|Q8I2Q5	Proline--tRNA ligase
>tr|Q7KQJ9|Q7KQJ9	Proliferating cell nuclear antigen OS
>tr|A0A5K1K8U9|A0A5K1K8U9	Proliferating cell nuclear antigen OS
>tr|Q8I1S1|Q8I1S1	Prohibitin-like protein PHBL
>tr|Q8IJP8|Q8IJP8	Prohibitin OS
>tr|Q8IBC3|Q8IBC3	Prohibitin OS
>tr|Q8IJ99|Q8IJ99	Probable tRNA N6-adenosine threonylcarbamoyltransferase OS
>tr|Q8I5V5|Q8I5V5	Probable cytosolic iron-sulfur protein assembly protein CIAO1 homolog OS
>tr|Q8I2Z8|Q8I2Z8	Probable ATP-dependent 6-phosphofructokinase OS
>tr|O96272|O96272	PRESAN domain-containing protein OS
>tr|Q8I207|Q8I207	PRESAN domain-containing protein OS
>tr|Q8I206|Q8I206	PRESAN domain-containing protein OS
>tr|Q8IFL7|Q8IFL7	PRESAN domain-containing protein OS
>tr|Q8IFL1|Q8IFL1	PRESAN domain-containing protein OS
>tr|Q8I3F2|Q8I3F2	PRESAN domain-containing protein OS
>tr|Q8IBE9|Q8IBE9	PRESAN domain-containing protein OS
>tr|A0A143ZWT9|A0A143ZWT9	PRESAN domain-containing protein OS
>tr|A0A143ZZX7|A0A143ZZX7	PRESAN domain-containing protein OS
>tr|Q8I2F4|Q8I2F4	PRESAN domain-containing protein OS
>tr|Q8IK18|Q8IK18	PRESAN domain-containing protein OS
>tr|C6S3C7|C6S3C7	PRESAN domain-containing protein OS
>tr|Q8IJN1|Q8IJN1	PRESAN domain-containing protein OS
>tr|Q8IIX5|Q8IIX5	PRESAN domain-containing protein OS
>tr|Q8IHN7|Q8IHN7	PRESAN domain-containing protein OS
>tr|Q8I636|Q8I636	PRESAN domain-containing protein OS
>tr|Q8I4Q8|Q8I4Q8	PRESAN domain-containing protein OS
>tr|Q8I4P9|Q8I4P9	PRESAN domain-containing protein OS
>tr|Q8IK62|Q8IK62	PRESAN domain-containing protein OS
>tr|Q8IK61|Q8IK61	PRESAN domain-containing protein OS
>tr|Q8IK58|Q8IK58	PRESAN domain-containing protein OS
>tr|Q8IK55|Q8IK55	PRESAN domain-containing protein OS
>tr|Q8I278|Q8I278	Pre-rRNA-processing protein TSR2
>tr|Q8IKE4|Q8IKE4	Pre-rRNA-processing protein PNO1
>tr|Q8IBQ1|Q8IBQ1	Pre-rRNA-processing protein ESF2
>tr|Q8I5B2|Q8I5B2	Pre-mRNA-splicing regulator
>tr|Q8IFP1|Q8IFP1	Pre-mRNA-splicing helicase BRR2
>tr|A0A144A2S8|A0A144A2S8	Pre-mRNA-splicing factor SYF1
>tr|C6KSU8|C6KSU8	Pre-mRNA-splicing factor SLU
>tr|Q8IDL7|Q8IDL7	Pre-mRNA-splicing factor SLU
>tr|C6S3D1|C6S3D1	Pre-mRNA-splicing factor RDS3
>tr|A0A144A0M5|A0A144A0M5	Pre-mRNA-splicing factor RBM22
>tr|O97334|O97334	Pre-mRNA-splicing factor PRP46
>tr|Q8IKB8|Q8IKB8	Pre-mRNA-splicing factor ISY1
>tr|Q8IKW1|Q8IKW1	Pre-mRNA-splicing factor CWF18
>tr|C6KSY5|C6KSY5	Pre-mRNA-splicing factor CWF
>tr|Q8I4W6|Q8I4W6	Pre-mRNA-splicing factor CWC26
>tr|Q8IL33|Q8IL33	Pre-mRNA-splicing factor CWC24
>tr|Q8I540|Q8I540	Pre-mRNA-splicing factor CWC22
>tr|Q8I3V8|Q8I3V8	Pre-mRNA-splicing factor CWC2
>tr|Q8I1Z2|Q8I1Z2	Pre-mRNA-splicing factor CLF1
>tr|Q7KQL1|Q7KQL1	Pre-mRNA-splicing factor CEF1
>tr|Q8I3N5|Q8I3N5	Pre-mRNA-splicing factor BUD31
>tr|Q8I2X7|Q8I2X7	Pre-mRNA-splicing factor ATP-dependent RNA helicase PRP43
>tr|Q8IJA4|Q8IJA4	Pre-mRNA-splicing factor ATP-dependent RNA helicase PRP22
>tr|Q8I5A4|Q8I5A4	Pre-mRNA-splicing factor ATP-dependent RNA helicase PRP2
>tr|A0A5K1K9B8|A0A5K1K9B8	Pre-mRNA-splicing factor ATP-dependent RNA helicase PRP16 OS
>tr|Q8IM21|Q8IM21	Pre-mRNA-splicing factor 38B
>tr|Q8I2S9|Q8I2S9	Pre-mRNA-splicing factor 18 OS
>tr|Q8I1X5|Q8I1X5	Pre-mRNA-processing-splicing factor 8
>tr|O96267|O96267	Pre-mRNA-processing protein 45
>tr|Q8IIR0|Q8IIR0	Pre-mRNA-processing factor 6
>tr|A0A5K1K8A8|A0A5K1K8A8	Pre-mRNA-processing factor 40
>tr|Q8I5L1|Q8I5L1	Pre-mRNA-processing factor 1
>tr|Q8I416|Q8I416	Pre-mRNA-processing ATP-dependent RNA helicase PRP5
>tr|Q8IE73|Q8IE73	PRELI domain-containing protein
>tr|Q8I378|Q8I378	Prefoldin-like protein
>tr|Q8I3A4|Q8I3A4	Prefoldin subunit 4 OS
>tr|Q8IBR6|Q8IBR6	Prefoldin subunit 3 OS
>tr|Q8ILS7|Q8ILS7	Prefoldin subunit 2
>tr|Q8IIS7|Q8IIS7	Prefoldin
>tr|Q8IJS7|Q8IJS7	PRE-binding protein OS
>tr|Q8I2W1|Q8I2W1	PPPDE peptidase
>tr|Q8IJX2|Q8IJX2	PPPDE peptidase
>tr|Q8I5E6|Q8I5E6	Potassium channel K1 OS
>tr|Q7KQK2|Q7KQK2	Polyubiquitin OS
>tr|Q8IB50|Q8IB50	Polyribonucleotide 5'-hydroxyl-kinase Clp1
>tr|C6S3J5|C6S3J5	Polyprenol reductase OS
>tr|C0H484|C0H484	Polynucleotide 5'-triphosphatase OS
>tr|Q8I518|Q8I518	Polyadenylation factor subunit 2
>tr|Q8IIS9|Q8IIS9	Polyadenylate-binding protein-interacting protein 1
>tr|Q8I5H4|Q8I5H4	Polyadenylate-binding protein OS
>tr|Q8I2R8|Q8I2R8	Polyadenylate-binding protein 2
>tr|Q8IL36|Q8IL36	Poly(A)-specific ribonuclease PARN
>tr|C6KT92|C6KT92	Poly(A) polymerase OS
>tr|Q8I233|Q8I233	P-loop containing nucleoside triphosphate hydrolase
>tr|Q8ILY1|Q8ILY1	Plastid replication-repair enzyme OS
>tr|Q8I224|Q8I224	Plasmoredoxin OS
>tr|Q8IAS0|Q8IAS0	Plasmepsin X OS
>tr|Q8IJ71|Q8IJ71	Plasmepsin VII OS
>tr|Q8I6Z5|Q8I6Z5	Plasmepsin V OS
>tr|Q8ILG2|Q8ILG2	Plasmepsin IX OS
>tr|Q8I6V3|Q8I6V3	Plasmepsin II OS
>tr|A0A144A171|A0A144A171	Plasmepsin I OS
>tr|C0H524|C0H524	Plasma membrane protein 1
>tr|Q8IE26|Q8IE26	PITH domain-containing protein
>tr|Q8IJU4|Q8IJU4	PI31 domain-containing protein
>tr|Q8I253|Q8I253	Photosensitized INA-labeled protein PHIL1 OS
>tr|C6KT76|C6KT76	Phosphotransferase OS
>tr|Q8IE67|Q8IE67	Phosphoribosylpyrophosphate synthetase OS
>tr|A0A143ZZ61|A0A143ZZ61	Phosphopyruvate hydratase OS
>tr|Q8IAZ8|Q8IAZ8	Phosphopantothenoylcysteine decarboxylase
>tr|Q8IJM5|Q8IJM5	Phosphomannomutase OS
>tr|Q8I5L4|Q8I5L4	Phospholipid-transporting ATPase OS
>tr|Q8I310|Q8I310	Phospholipid or glycerol acyltransferase
>tr|Q8IAY0|Q8IAY0	Phospholipase DDHD1
>tr|C6KTC8|C6KTC8	Phospholipase
>tr|Q8IDV6|Q8IDV6	Phosphoinositide-binding protein PH2 OS
>tr|Q8IC26|Q8IC26	Phosphoinositide-binding protein
>tr|Q8IJR0|Q8IJR0	Phosphoinositide phospholipase C OS
>tr|Q8IIG6|Q8IIG6	Phosphoglycerate mutase OS
>tr|Q8I1V2|Q8I1V2	Phosphoglucomutase-2 OS
>tr|Q8IDQ9|Q8IDQ9	Phosphoethanolamine N-methyltransferase OS
>tr|Q8I0U9|Q8I0U9	Phosphoenolpyruvate/phosphate translocator OS
>tr|Q8IDR1|Q8IDR1	Phosphoenolpyruvate carboxykinase (ATP) OS
>tr|Q8I6Z7|Q8I6Z7	Phosphodiesterase OS
>tr|Q8II63|Q8II63	Phosphoacetylglucosamine mutase
>tr|C0H5K9|C0H5K9	Phosphatidylserine synthase
>tr|Q8I2N0|Q8I2N0	Phosphatidylserine decarboxylase proenzyme OS
>tr|Q8I239|Q8I239	Phosphatidylinositol-4-phosphate 5-kinase OS
>tr|C6KT29|C6KT29	Phosphatidylinositol N-acetylglucosaminyltransferase subunit GPI1 OS
>tr|C0H532|C0H532	Phosphatidylinositol N-acetylglucosaminyltransferase OS
>tr|Q8I2G7|Q8I2G7	Phosphatidylinositol N-acetylglucosaminyltransferase OS
>tr|Q8IHV1|Q8IHV1	Phosphatidylinositol N-acetylglucosaminyltransferase OS
>tr|Q8I406|Q8I406	Phosphatidylinositol 4-kinase OS
>tr|B9ZSJ6|B9ZSJ6	Phosphatidylinositol 4-kinase
>tr|Q8I3V5|Q8I3V5	Phosphatidylinositol 3-kinase OS
>tr|O77353|O77353	Phosphatidylinositol 3- and 4-kinase
>tr|O77317|O77317	Phosphatidate phosphatase OS
>tr|Q8ILZ6|Q8ILZ6	Phosphatidate cytidylyltransferase OS
>tr|Q8IDS7|Q8IDS7	Phosphate transporter OS
>tr|Q8IDD8|Q8IDD8	Phosphatase 2A regulatory subunit-related protein
>tr|C0H4V3|C0H4V3	Phosphatase
>tr|Q8IJX5|Q8IJX5	Phosducin-like protein 3
>tr|Q8I3U4|Q8I3U4	Phosducin-like protein 1
>tr|Q8ILF6|Q8ILF6	PhIL1 interacting protein PIP3 OS
>tr|Q8ILF4|Q8ILF4	PhIL1 interacting protein PIP2 OS
>tr|Q8IDE6|Q8IDE6	PhIL1 interacting protein PIP1 OS
>tr|C6KSN5|C6KSN5	Phenylalanyl-tRNA synthetase OS
>tr|Q8I5A1|Q8I5A1	Phenylalanyl-tRNA synthetase OS
>tr|Q8IIW2|Q8IIW2	Phenylalanyl-tRNA synthetase beta subunit OS
>tr|Q8I246|Q8I246	Phenylalanine--tRNA ligase OS
>tr|Q8IJI4|Q8IJI4	PHAX domain-containing protein
>tr|C6S3B1|C6S3B1	PH domain-containing protein
>tr|Q8I3A7|Q8I3A7	PH domain-containing protein
>tr|C6KTE8|C6KTE8	Pfmc-2TM Maurer's cleft two transmembrane protein OS
[truncated: 1,376 more rows]
