# Supplementary material for: Analysing the essential proteins set of Plasmodium falciparum PF3D7 for novel drug targets identification against malaria
Source: Malar J. 2021 Aug 3;20:335. doi: 10.1186/s12936-021-03865-1 (PMC8336052; doi:10.1186/s12936-021-03865-1)
Supplement: Supplementary file 2 — Additional file 2 : Plasmodium falciparum strain 3D7 proteins, non-homologous to human as well as human’s gut flora proteins. [file 12936_2021_3865_MOESM2_ESM.xlsx]

## Sheet: Sheet1
Supplementary Table S2
P.falciparum strain 3D7 proteins, non-homologous to human as well as human’s gut flora proteins
P.falciparum protein ID	bit score	Query coverage	%identity	E-value (≥0.001)
tr|C6S3I2|C6S3I2_PLAF7	84	71	51.22	0.13
tr|Q8I535|Q8I535_PLAF7	88	58	55.172	1.1
tr|C0H4F9|C0H4F9_PLAF7	74	54	51.429	2.4
tr|C6KST9|C6KST9_PLAF7	94	52	51.351	0.069
tr|Q8IK01|Q8IK01_PLAF7	78	46	59.459	3.4
tr|Q8IBB3|Q8IBB3_PLAF7	105	45	71.429	0.024
tr|O77354|O77354_PLAF7	83	38	55.556	9.1
tr|Q8ILW7|Q8ILW7_PLAF7	82	38	53.846	8.3
tr|Q8I599|Q8I599_PLAF7	72	36	55.556	6.5
tr|O77375|O77375_PLAF7	114	36	64.286	0.004
tr|Q8I257|Q8I257_PLAF7	78	33	59.459	0.3
tr|Q8IE49|Q8IE49_PLAF7	118	32	76	0.001
tr|C6KTC3|C6KTC3_PLAF7	83	31	73.684	3.8
tr|C0H573|C0H573_PLAF7	69	29	53.571	4
tr|Q8IIQ2|Q8IIQ2_PLAF7	108	29	53.846	0.002
tr|Q8I273|Q8I273_PLAF7	96	28	53.659	0.053
tr|Q8I3J0|Q8I3J0_PLAF7	79	27	55.385	7
tr|Q8I5D3|Q8I5D3_PLAF7	102	27	60	0.004
tr|Q8IM51|Q8IM51_PLAF7	78	26	58.065	1.9
tr|A0A5K1K7X4|A0A5K1K7X4_PLAF7	79	25	54.348	1.1
sp|Q8I0V0|SUB1_PLAF7	95	23	58.065	0.14
tr|Q8IAX3|Q8IAX3_PLAF7	85	22	57.143	3.7
tr|Q8II78|Q8II78_PLAF7	82	21	65.217	3.2
tr|Q8IJU3|Q8IJU3_PLAF7	92	21	80	0.95
tr|Q8I624|Q8I624_PLAF7	79	20	57.5	5.2
tr|Q8IKD6|Q8IKD6_PLAF7	76	20	51.351	2.6
tr|Q8IEN7|Q8IEN7_PLAF7	99	20	69.565	0.003
tr|Q8I3G2|Q8I3G2_PLAF7	107	20	51.163	0.003
tr|O97241|O97241_PLAF7	71	19	51.852	6
tr|C0H4F3|C0H4F3_PLAF7	72	19	58.621	3.7
tr|Q8IBL8|Q8IBL8_PLAF7	100	19	53.488	0.004
tr|Q8IKU1|Q8IKU1_PLAF7	83	18	60	1.2
tr|Q8IM19|Q8IM19_PLAF7	71	18	52.174	1
tr|Q8I3H6|Q8I3H6_PLAF7	74	17	53.125	2.9
tr|Q8IJX0|Q8IJX0_PLAF7	89	17	77.419	0.39
tr|Q9NLA7|Q9NLA7_PLAF7	86	17	51.515	0.07
tr|Q8IB49|Q8IB49_PLAF7	82	16	56.667	0.9
tr|C0H5L9|C0H5L9_PLAF7	86	16	64	0.28
tr|Q8ID37|Q8ID37_PLAF7	87	16	65.217	0.081
tr|C0H5B7|C0H5B7_PLAF7	101	16	51.515	0.001
tr|A0A143ZYR6|A0A143ZYR6_PLAF7	79	15	53.846	1.8
tr|Q9U0H1|Q9U0H1_PLAF7	83	14	62.069	9.9
tr|Q8I318|Q8I318_PLAF7	72	14	56.522	4.9
tr|A0A5K1K940|A0A5K1K940_PLAF7	83	14	55.556	0.74
tr|Q8IM27|Q8IM27_PLAF7	85	14	57.143	0.15
tr|Q8IDG3|Q8IDG3_PLAF7	75	13	54.545	6.7
tr|Q8IL50|Q8IL50_PLAF7	73	13	54.167	6.2
tr|Q8IK27|Q8IK27_PLAF7	77	13	51.613	4.3
tr|Q8ILZ6|Q8ILZ6_PLAF7	84	13	51.515	1.5
tr|O97259|O97259_PLAF7	78	13	51.282	0.48
tr|Q8I410|Q8I410_PLAF7	102	13	60	0.12
tr|Q8I2N2|Q8I2N2_PLAF7	90	13	56.41	0.013
tr|Q8I2M5|Q8I2M5_PLAF7	73	12	51.852	9.5
tr|Q8I409|Q8I409_PLAF7	75	12	51.724	6.4
tr|O96193|O96193_PLAF7	77	12	51.724	3.1
tr|C0H5M9|C0H5M9_PLAF7	78	12	57.576	2.3
tr|Q8IDA7|Q8IDA7_PLAF7	77	12	62.5	1.9
tr|Q8I5L4|Q8I5L4_PLAF7	93	12	53.659	0.68
tr|Q8I3A7|Q8I3A7_PLAF7	91	12	51.429	0.12
tr|Q8IJZ9|Q8IJZ9_PLAF7	99	12	68	0.083
tr|Q8I275|Q8I275_PLAF7	108	12	50.704	0.005
tr|Q8IBN2|Q8IBN2_PLAF7	99	12	60	0.001
tr|Q8IIN1|Q8IIN1_PLAF7	73	11	60.87	9.5
tr|Q9NDU7|Q9NDU7_PLAF7	67	11	58.824	5.7
tr|Q8IFN7|Q8IFN7_PLAF7	76	11	55.172	4.6
tr|A0A144A0A4|A0A144A0A4_PLAF7	80	11	56.522	0.91
tr|Q8I1Z2|Q8I1Z2_PLAF7	87	11	54.286	0.89
tr|Q8ILG7|Q8ILG7_PLAF7	87	11	51.22	0.14
tr|Q8IAM4|Q8IAM4_PLAF7	102	11	51.351	0.01
tr|O97325|O97325_PLAF7	77	10	51.429	6.8
tr|O97310|O97310_PLAF7	76	10	58.065	5.4
tr|Q8IAR3|Q8IAR3_PLAF7	77	10	60	5
tr|Q8I082|Q8I082_PLAF7	81	10	56.41	2.8
tr|Q8IBL6|Q8IBL6_PLAF7	85	10	58.621	2
tr|A0A5K1K8K5|A0A5K1K8K5_PLAF7	80	10	53.846	0.78
tr|O96173|O96173_PLAF7	87	10	57.407	0.6
tr|C0H557|C0H557_PLAF7	92	10	58.065	0.43
tr|Q8I482|Q8I482_PLAF7	100	10	54.717	0.067
tr|Q8I487|Q8I487_PLAF7	76	9	51.724	9.6
tr|Q8ILZ5|Q8ILZ5_PLAF7	75	9	65.385	8
tr|Q8I262|Q8I262_PLAF7	74	9	53.846	5.8
tr|Q8IKN3|Q8IKN3_PLAF7	74	9	60.87	5.7
tr|Q8I1P4|Q8I1P4_PLAF7	78	9	58.065	4.5
tr|Q8IEL0|Q8IEL0_PLAF7	76	9	68.421	3.4
tr|Q8IM71|Q8IM71_PLAF7	88	9	52.381	0.48
tr|Q8IKC5|Q8IKC5_PLAF7	96	9	51.111	0.041
tr|A0A143ZZM5|A0A143ZZM5_PLAF7	108	9	51	0.009
tr|Q8IIQ1|Q8IIQ1_PLAF7	70	8	55.556	9.8
tr|Q8IKK5|Q8IKK5_PLAF7	76	8	56	3.8
tr|Q8IIU3|Q8IIU3_PLAF7	86	8	51.351	1
tr|Q8ID85|Q8ID85_PLAF7	87	8	57.5	0.66
tr|Q8I630|Q8I630_PLAF7	89	8	56.41	0.32
tr|Q8I2R6|Q8I2R6_PLAF7	90	8	55.172	0.29
tr|Q8IEE9|Q8IEE9_PLAF7	90	8	56.757	0.023
tr|C6KSY3|C6KSY3_PLAF7	101	8	51.22	0.021
tr|Q8IL19|Q8IL19_PLAF7	104	8	56.41	0.014
tr|A0A5K1K972|A0A5K1K972_PLAF7	75	7	63.158	8.7
tr|Q8I2X6|Q8I2X6_PLAF7	76	7	54.167	8
tr|C6KTB9|C6KTB9_PLAF7	80	7	55.556	2.1
tr|Q8IHZ8|Q8IHZ8_PLAF7	88	7	64.516	2
tr|Q8IAS0|Q8IAS0_PLAF7	84	7	51.163	1.8
tr|Q8IHR9|Q8IHR9_PLAF7	89	7	52.5	0.5
tr|Q8IM31|Q8IM31_PLAF7	93	7	51.429	0.092
tr|Q8I4Z1|Q8I4Z1_PLAF7	104	7	57.895	0.021
tr|C6KSZ2|C6KSZ2_PLAF7	88	7	63.333	0.015
tr|Q8IKA6|Q8IKA6_PLAF7	100	7	67.742	0.012
tr|Q8IBA8|Q8IBA8_PLAF7	110	7	55.263	0.005
tr|Q8ILY0|Q8ILY0_PLAF7	106	7	51.22	0.002
tr|Q9U5L9|Q9U5L9_PLAF7	69	6	63.158	8.9
tr|C0H515|C0H515_PLAF7	85	6	53.125	1.3
tr|A0A144A2N6|A0A144A2N6_PLAF7	84	6	60.87	0.35
tr|Q8IKT8|Q8IKT8_PLAF7	94	6	51.613	0.12
tr|Q8IJU6|Q8IJU6_PLAF7	95	6	61.765	0.088
tr|Q8IEP4|Q8IEP4_PLAF7	85	6	53.333	0.076
tr|Q8ILM9|Q8ILM9_PLAF7	102	6	52.381	0.05
tr|Q9U0H6|Q9U0H6_PLAF7	99	6	60.606	0.043
tr|A0A5K1K8X3|A0A5K1K8X3_PLAF7	99	6	51.163	0.035
tr|Q8ILF2|Q8ILF2_PLAF7	108	6	50.909	0.003
tr|Q8IBK9|Q8IBK9_PLAF7	76	5	72.222	6.9
tr|Q8I0U9|Q8I0U9_PLAF7	76	5	55.556	6.9
tr|Q8IB44|Q8IB44_PLAF7	78	5	53.846	6.2
tr|Q8I6U4|Q8I6U4_PLAF7	80	5	56	5.4
tr|Q8IDB3|Q8IDB3_PLAF7	84	5	55.556	3.2
tr|Q8I1Y2|Q8I1Y2_PLAF7	86	5	58.974	2.7
tr|Q8IL60|Q8IL60_PLAF7	78	5	57.692	2.3
tr|Q8I3A9|Q8I3A9_PLAF7	85	5	56.522	0.85
tr|A0A5K1K8T3|A0A5K1K8T3_PLAF7	88	5	57.143	0.59
tr|Q8I1N7|Q8I1N7_PLAF7	85	5	55.172	0.55
tr|Q8ILX0|Q8ILX0_PLAF7	86	5	59.259	0.52
tr|Q8IDD8|Q8IDD8_PLAF7	88	5	53.333	0.12
tr|Q8I4X9|Q8I4X9_PLAF7	103	5	51.282	0.033
tr|C6KSS9|C6KSS9_PLAF7	97	5	52.83	0.03
tr|Q8I5S7|Q8I5S7_PLAF7	98	5	60	0.024
tr|Q8I451|Q8I451_PLAF7	107	5	53.659	0.023
tr|Q8IJ89|Q8IJ89_PLAF7	101	5	51.163	0.017
tr|Q8I425|Q8I425_PLAF7	109	5	67.647	0.008
tr|Q8ILV8|Q8ILV8_PLAF7	113	5	55.556	0.001
tr|Q8I5T0|Q8I5T0_PLAF7	72	4	55.556	9.4
tr|Q8IEL8|Q8IEL8_PLAF7	83	4	51.515	6
tr|Q8IJI4|Q8IJI4_PLAF7	86	4	75.862	4.1
tr|A0A144A0A3|A0A144A0A3_PLAF7	91	4	50.877	1.1
tr|Q8I5D4|Q8I5D4_PLAF7	91	4	55.769	0.67
tr|Q8I2S2|Q8I2S2_PLAF7	91	4	55.172	0.5
tr|O96253|O96253_PLAF7	100	4	59.259	0.078
tr|Q8IJB9|Q8IJB9_PLAF7	97	4	58.621	0.068
tr|Q8IDZ2|Q8IDZ2_PLAF7	102	4	82.609	0.05
tr|O77371|O77371_PLAF7	100	4	59.459	0.032
tr|Q8IIT8|Q8IIT8_PLAF7	108	4	71.429	0.008
tr|Q8IBN1|Q8IBN1_PLAF7	106	4	70.968	0.008
tr|C0H4Y4|C0H4Y4_PLAF7	111	4	58.929	0.005
tr|C0H5A5|C0H5A5_PLAF7	80	3	51.724	9.4
tr|Q8I418|Q8I418_PLAF7	86	3	67.857	1.4
tr|Q8IJW3|Q8IJW3_PLAF7	94	3	52	0.91
tr|A0A5K1K9G0|A0A5K1K9G0_PLAF7	88	3	52.381	0.28
tr|Q8I5N9|Q8I5N9_PLAF7	94	3	58.621	0.14
tr|Q8IC38|Q8IC38_PLAF7	97	3	53.659	0.13
tr|Q8I0U8|Q8I0U8_PLAF7	100	3	58.333	0.045
tr|A0A143ZWQ6|A0A143ZWQ6_PLAF7	106	3	53.333	0.023
tr|Q8IHW8|Q8IHW8_PLAF7	104	3	53.659	0.02
tr|Q8I422|Q8I422_PLAF7	107	3	52.778	0.007
tr|A0A5K1K8I1|A0A5K1K8I1_PLAF7	86	2	58.14	7.1
tr|Q8I5I3|Q8I5I3_PLAF7	87	2	52.941	3.3
tr|O96256|O96256_PLAF7	88	2	58.065	2
tr|Q8I413|Q8I413_PLAF7	88	2	51.515	1.9
tr|Q8IBV5|Q8IBV5_PLAF7	89	2	62.5	1.7
tr|Q8I4T6|Q8I4T6_PLAF7	91	2	54	1
tr|Q8IL67|Q8IL67_PLAF7	91	2	53.333	0.79
tr|C6KT65|C6KT65_PLAF7	94	2	59.375	0.69
tr|Q8IDZ6|Q8IDZ6_PLAF7	90	2	53.846	0.51
tr|Q8IAZ0|Q8IAZ0_PLAF7	93	2	59.259	0.36
tr|Q8I5E6|Q8I5E6_PLAF7	97	2	51.515	0.11
tr|Q8II99|Q8II99_PLAF7	92	2	56	0.092
tr|C6KSN6|C6KSN6_PLAF7	93	2	56.522	0.069
tr|C0H539|C0H539_PLAF7	89	2	52.778	0.057
tr|Q8IKV0|Q8IKV0_PLAF7	104	2	53.846	0.036
tr|O77380|O77380_PLAF7	105	2	56.098	0.007
tr|C6KTB8|C6KTB8_PLAF7	113	2	63.889	0.004
tr|C0H4C6|C0H4C6_PLAF7	115	2	61.29	0.002
tr|Q8II57|Q8II57_PLAF7	84	1	56.522	8.8
tr|A0A143ZVL6|A0A143ZVL6_PLAF7	78	1	75	5.9
tr|C0H4P2|C0H4P2_PLAF7	87	1	55	3.9
tr|Q8IBZ6|Q8IBZ6_PLAF7	90	1	65.517	2.9
tr|Q8IHU4|Q8IHU4_PLAF7	100	1	51.515	0.055
