# Supplementary material for: Analysing the essential proteins set of Plasmodium falciparum PF3D7 for novel drug targets identification against malaria
Source: Malar J. 2021 Aug 3;20:335. doi: 10.1186/s12936-021-03865-1 (PMC8336052; doi:10.1186/s12936-021-03865-1)
Supplement: Supplementary file 3 — Additional file 3 : Plasmodium falciparum 3D7 essential proteins homologs to human gut microbiome proteome. [file 12936_2021_3865_MOESM3_ESM.xlsx]

## Sheet: Sheet1
Supplementary Table S3
P.falciparum 3D7 essential proteins homologs to human gut microbiome proteome
P.falciparum proteins ID	Microbiome database protein ID	bit score	Query coverage	P.identity	E.value
Q8IEG5_PLAF7	HMPREF1420_00838	111	50	22.835	0.000845
Q8IKK7_PLAF7	HMPREF1408_01721	113	12	31.25	0.000845
Q8I1S2_PLAF7	HMPREF1408_01721	113	12	31.25	0.000845
A0A5K1K9F3_PLAF7	HMPREF1410_00019	109	19	28	0.000845
Q8I4R8_PLAF7	HMPREF1410_00019	109	19	28	0.000845
Q8IAU5_PLAF7	HMPREF1451_00235	102	42	29.293	0.000845
Q8I460_PLAF7	HMPREF1451_00235	113	65	24.521	0.000845
Q8I301_PLAF7	HMPREF1393_00066	113	65	24.521	0.000845
Q8IET7_PLAF7	HMPREF1393_00066	113	65	24.521	0.000845
Q8I5B7_PLAF7	HMPREF4655_21323	113	65	24.521	0.000845
A0A143ZXE3_PLAF7	HMPREF0462_1145	113	65	24.521	0.000845
Q8I3J4_PLAF7	HMPREF1391_00019	95	27	44.231	0.000846
Q8II89_PLAF7	HMPREF1415_00989	95	27	44.231	0.000846
A0A144A6G1_PLAF7	HMPREF1415_00989	110	52	23.776	0.000846
Q8I304_PLAF7	HMPREF1420_00838	110	52	23.776	0.000846
Q8IJ28_PLAF7	HMPREF1395_01489	112	19	25	0.000847
C6S3I9_PLAF7	HMPREF1395_01489	112	19	25	0.000847
Q8I290_PLAF7	HMPREF1019_00754	102	3	50	0.000847
C6KST0_PLAF7	HMPREF1019_00754	102	3	50	0.000847
Q8I2N8_PLAF7	HMPREF1421_01198	102	3	50	0.000847
Q8I378_PLAF7	HMPREF1421_01198	102	3	50	0.000847
Q8IB43_PLAF7	CK5_16480	102	3	50	0.000847
Q8I5Z8_PLAF7	HMPREF1409_01526	102	3	50	0.000847
Q8I5A5_PLAF7	HMPREF1409_01526	116	12	56.977	0.000847
Q8IAN2_PLAF7	HMPREF1391_00019	116	12	56.977	0.000847
Q8IJT7_PLAF7	HMPREF9521_02470	106	76	25.11	0.000848
C0H4P5_PLAF7	HMPREF9521_02470	117	60	18.367	0.000848
Q8IKJ3_PLAF7	HMPREF9454_02380	117	60	18.367	0.000848
Q8I5R2_PLAF7	HMPREF9454_02380	113	42	31.481	0.000848
Q8IE73_PLAF7	MHY_28650	118	3	22.124	0.000848
C6KTF2_PLAF7	HMPREF1396_00550	118	3	22.124	0.000848
Q8I5F0_PLAF7	HMPREF1396_00550	118	3	22.124	0.000848
Q8IBT3_PLAF7	HMPREF1424_00521	118	3	22.124	0.000848
Q8I2G7_PLAF7	HMPREF1424_00521	118	3	22.124	0.000848
Q8I656_PLAF7	HMPREF9478_01658	108	59	23.504	0.000849
Q8II20_PLAF7	HMPREF9478_01658	108	59	23.504	0.000849
Q8IJZ2_PLAF7	HMPREF9497_00418	120	20	24.629	0.000849
Q8IIW5_PLAF7	HMPREF9497_00418	120	20	24.629	0.000849
C0H471_PLAF7	HMPREF0994_02001	109	60	43.75	0.000849
Q8IIE6_PLAF7	HMPREF0994_02001	110	12	37.5	0.000849
Q8IL33_PLAF7	HMPREF9516_01381	113	63	28.09	0.00085
Q8IIL6_PLAF7	HMPREF9516_01381	109	25	27.273	0.00085
Q8I2D5_PLAF7	HMPREF9519_01654	115	15	24.731	0.00085
Q8I6V1_PLAF7	HMPREF9519_01654	115	15	24.731	0.00085
Q8IIV1_PLAF7	HMPREF9518_01860	101	53	26.214	0.00085
Q8IIH4_PLAF7	HMPREF9518_01860	122	6	28.897	0.00085
Q8I388_PLAF7	HMPREF0349_0239	117	40	29.412	0.000851
C6S3K2_PLAF7	HMPREF9453_01185	108	34	25.758	0.000851
C0H568_PLAF7	HMPREF9453_01185	108	34	25.758	0.000851
O77315_PLAF7	CUI_0485	112	29	27.869	0.000851
Q8IIZ3_PLAF7	HMPREF9517_00768	112	29	27.869	0.000851
C6KT29_PLAF7	HMPREF9517_00768	112	16	33.721	0.000851
Q8IKE0_PLAF7	EUBIFOR_00972	102	3	48.485	0.000852
Q8IBQ5_PLAF7	EUBIFOR_00972	117	19	34.615	0.000852
A0A143ZX62_PLAF7	ENT_17860	110	6	35.088	0.000852
Q8IEA0_PLAF7	HMPREF0348_2688	110	6	35.088	0.000852
Q8IJZ4_PLAF7	HMPREF0348_2688	103	70	21.91	0.000852
Q8IDH7_PLAF7	HMPREF9494_02813	103	70	21.91	0.000852
Q8IKV9_PLAF7	HMPREF9494_02813	112	41	38.667	0.000852
Q8I1Z9_PLAF7	HMPREF0349_0239	112	41	38.667	0.000852
Q8IE22_PLAF7	HRAG_00005	114	44	27.206	0.000853
Q8IKG9_PLAF7	COPCOM_01944	117	13	26.923	0.000853
Q8I250_PLAF7	COPCOM_01944	108	32	26.429	0.000853
Q8IDX4_PLAF7	HMPREF1032_00373	113	37	29.293	0.000854
C0H5F1_PLAF7	HMPREF1032_00373	119	10	27.344	0.000854
Q8I2X8_PLAF7	HRAG_00005	114	12	29.897	0.000854
O77359_PLAF7	HMPREF9399_1165	119	22	27.341	0.000855
Q8IJV8_PLAF7	HMPREF9399_1165	108	17	22.368	0.000855
C6KT13_PLAF7	HMPREF1207_02772	108	69	23.194	0.000855
Q8IE81_PLAF7	HMPREF1207_02772	108	69	23.194	0.000855
Q8I5Y3_PLAF7	HMPREF9413_0554	115	11	29.907	0.000855
Q8IKM6_PLAF7	HMPREF0219_2339	113	19	28.082	0.000855
C6KSR0_PLAF7	HMPREF0219_2339	113	19	28.082	0.000855
A0A143ZX41_PLAF7	HMPREF0220_0055	113	19	28.082	0.000855
Q8IE43_PLAF7	HMPREF0220_0055	113	19	28.082	0.000855
Q8IIL9_PLAF7	HMPREF9945_02044	113	19	28.082	0.000855
Q8I636_PLAF7	HMPREF9945_02044	113	19	28.082	0.000855
C0H531_PLAF7	CLOBAR_02554	113	19	28.082	0.000855
Q8IKE2_PLAF7	CLOBAR_02554	113	19	28.082	0.000855
C0H4P4_PLAF7	HMPREF0240_03976	113	19	28.082	0.000855
Q8IHV1_PLAF7	ROSEINA2194_04365	113	19	28.082	0.000855
Q8IIR7_PLAF7	CIY_29550	113	19	28.082	0.000855
Q8I472_PLAF7	ROSINTL182_05135	113	19	28.082	0.000855
C0H5I5_PLAF7	ROSINTL182_05135	113	19	28.082	0.000855
Q8IJC7_PLAF7	ROI_34140	113	19	28.082	0.000855
C6KT81_PLAF7	RO1_31510	113	19	28.082	0.000855
C6KTA5_PLAF7	HMPREF9400_1486	102	25	35.526	0.000855
Q8I355_PLAF7	HMPREF9412_1930	109	60	43.75	0.000856
Q8IJ65_PLAF7	HMPREF0216_01307	109	60	43.75	0.000856
Q8IEN4_PLAF7	HMPREF0216_01307	109	60	43.75	0.000856
Q8IAW2_PLAF7	CSBG_02861	109	60	43.75	0.000856
Q8IIA0_PLAF7	CSBG_02861	109	60	43.75	0.000856
Q8II42_PLAF7	HMPREF9443_00569	109	60	43.75	0.000856
A0A144A3E5_PLAF7	HMPREF9443_00569	108	71	26.038	0.000856
Q8IEN6_PLAF7	CK3_10040	108	71	26.038	0.000856
Q8IJL3_PLAF7	HOLDEFILI_00745	117	30	33.333	0.000856
C0H5D5_PLAF7	HOLDEFILI_00745	104	34	33.846	0.000856
Q8II63_PLAF7	CUO_0114	115	64	28.866	0.000857
B9ZSI0_PLAF7	HMPREF0352_1989	115	64	28.866	0.000857
C0H4V7_PLAF7	HMPREF0352_1989	107	11	40	0.000857
Q8I3K1_PLAF7	CLOSPO_00807	114	42	20.772	0.000858
Q8IEU3_PLAF7	HMPREF1022_02233	109	81	29.861	0.000858
Q8IIX5_PLAF7	HMPREF1022_02233	100	20	33.333	0.000858
Q8I3Q8_PLAF7	HMPREF0326_00523	100	20	33.333	0.000858
Q8IEJ9_PLAF7	HMPREF0178_01213	113	36	30.851	0.000859
Q76NM8_PLAF7	DESPIG_02013	117	7	32.143	0.000859
Q8IIZ8_PLAF7	DESPIG_02013	99	53	32.5	0.000859
Q8I253_PLAF7	CLOSPO_00807	99	53	32.5	0.000859
Q8I3K8_PLAF7	HMPREF0179_02768	115	11	32.558	0.00086
Q8IHU0_PLAF7	HMPREF0179_02768	101	31	33.824	0.00086
C6S3F9_PLAF7	HMPREF0178_01213	101	31	33.824	0.00086
Q8I1X7_PLAF7	HMPREF0991_02363	131	114	27	2.78e-10
O97229_PLAF7	CLOHYLEM_06260	124	114	39	2.78e-10
Q8IEK8_PLAF7	HMPREF0326_02026	150	114	8	2.78e-10
A0A5K1K8J9_PLAF7	HMPREF1403_01424	139	123	27	2.78e-10
C0H4W1_PLAF7	HMPREF9476_01722	138	160	33	2.78e-10
Q8I231_PLAF7	HMPREF1023_01625	147	107	70	2.78e-10
C6KTC8_PLAF7	HMPREF1447_01466	137	115	29	2.78e-10
Q8IJJ0_PLAF7	HMPREF9473_00396	145	110	11	2.78e-10
Q8IIR0_PLAF7	HMPREF9519_00741	142	110	11	2.78e-10
A0A5K1K9E4_PLAF7	HMPREF1404_00050	144	112	69	2.79e-10
C0H574_PLAF7	HMPREF0485_03074	137	115	58	2.79e-10
C6KT27_PLAF7	HMPREF1406_00223	147	100	61	2.79e-10
Q8II35_PLAF7	CK1_11840	134	100	61	2.79e-10
Q8ILS4_PLAF7	HMPREF1429_00104	143	126	5	2.79e-10
C0H489_PLAF7	FSDG_02335	133	114	39	2.79e-10
Q8IIT4_PLAF7	HMPREF0993_02022	143	114	39	2.79e-10
Q8I287_PLAF7	CUW_1319	143	114	39	2.79e-10
Q8IJ82_PLAF7	HMPREF9402_0409	143	114	39	2.79e-10
Q8I5Y9_PLAF7	HMPREF0873_01551	149	114	39	2.79e-10
Q8ILG3_PLAF7	FVAG_01407	149	114	39	2.8e-10
Q8IM84_PLAF7	FVAG_01407	151	114	39	2.8e-10
Q8IJM8_PLAF7	CUU_3115	151	114	39	2.8e-10
Q8I585_PLAF7	ROSEINA2194_00994	145	114	39	2.8e-10
Q8IIZ1_PLAF7	CLOSTASPAR_01952	130	114	39	2.8e-10
Q8I286_PLAF7	CLOSTASPAR_01952	130	114	39	2.8e-10
Q8IK61_PLAF7	CLOSPI_00599	124	114	39	2.8e-10
C0H5E6_PLAF7	CLOSPI_00599	124	114	39	2.8e-10
Q8I216_PLAF7	HMPREF1030_02036	146	114	39	2.8e-10
Q8IHX6_PLAF7	PARMER_03631	145	132	15	2.8e-10
Q8IBT9_PLAF7	HMPREF1426_01424	149	121	19	2.8e-10
Q8IDD6_PLAF7	HMPREF9488_02160	147	113	77	2.8e-10
Q7KQJ9_PLAF7	FSDG_01038	139	124	99	2.8e-10
Q8IE72_PLAF7	HMPREF1027_01126	128	115	30	2.81e-10
Q7KWI6_PLAF7	HMPREF1409_01602	146	111	38	2.81e-10
O96220_PLAF7	HMPREF9459_00808	109	245	93	2.81e-10
Q8IL27_PLAF7	HMPREF1391_01162	142	112	92	2.81e-10
O96237_PLAF7	HMPREF9447_02796	136	112	92	2.81e-10
Q8IIX7_PLAF7	CLOHIR_01636	149	114	70	2.81e-10
Q8I2X3_PLAF7	HMPREF1450_01526	149	116	80	2.82e-10
Q8I419_PLAF7	HMPREF9439_00390	144	116	25	2.82e-10
Q8I2H7_PLAF7	FVAG_01819	139	116	25	2.82e-10
C0H5G7_PLAF7	COPCOM_03373	150	129	38	2.82e-10
A0A143ZXJ2_PLAF7	BSHG_3056	143	112	50	2.82e-10
Q8IKR4_PLAF7	HMPREF0101_03660	140	112	50	2.82e-10
Q8IHP6_PLAF7	BIFBRE_04792	127	116	29	2.82e-10
Q8I3W5_PLAF7	HMPREF9022_03376	127	116	29	2.82e-10
Q8I2I2_PLAF7	CLOHIR_01636	149	114	64	2.82e-10
Q76NL8_PLAF7	HMPREF1475_01277	144	116	57	2.83e-10
C0H524_PLAF7	CLOLEP_02591	144	118	72	2.83e-10
A0A143ZYP5_PLAF7	HMPREF1027_01126	128	117	4	2.83e-10
Q8IJV3_PLAF7	HMPREF1526_01958	135	114	26	2.83e-10
Q8ILA0_PLAF7	HMPREF1449_01401	150	114	70	2.83e-10
Q8IM01_PLAF7	HMPREF0548_0195	129	115	32	2.83e-10
Q8I0W8_PLAF7	HMPREF1207_00921	147	115	32	2.83e-10
Q8IJY3_PLAF7	HMPREF1432_01420	145	114	42	2.83e-10
Q8I470_PLAF7	HMPREF0404_02070	128	110	42	2.83e-10
Q8I4R0_PLAF7	HMPREF1307_03951	137	112	66	2.83e-10
Q8IJP8_PLAF7	BRYFOR_09940	147	107	62	2.83e-10
C0H4W4_PLAF7	ACDG_01355	145	115	16	2.83e-10
Q8I531_PLAF7	HMPREF1479_00327	145	115	16	2.83e-10
Q8IIW9_PLAF7	BACUNI_03018	139	115	16	2.83e-10
Q8IAM3_PLAF7	HMPREF1006_00506	145	121	33	2.83e-10
Q8I518_PLAF7	EUS_20160	139	122	66	2.83e-10
C6KSR5_PLAF7	HMPREF1033_00585	144	133	25	2.83e-10
Q8I2A1_PLAF7	DORFOR_00674	142	113	29	2.83e-10
C0H536_PLAF7	HMPREF9443_00486	151	113	29	2.83e-10
A0A143ZZG2_PLAF7	HMPREF1207_02720	146	120	64	2.83e-10
Q8IB94_PLAF7	HMPREF1396_00967	152	130	15	2.83e-10
C0H4L1_PLAF7	FSEG_00428	131	116	28	2.83e-10
Q8IM12_PLAF7	HMPREF1207_05216	147	116	28	2.83e-10
Q7K6A1_PLAF7	BSIG_4230	129	133	65	2.84e-10
A0A143ZWH7_PLAF7	HMPREF0880_03614	127	109	62	2.84e-10
Q8IL28_PLAF7	HMPREF1015_02901	142	114	63	2.84e-10
Q8I230_PLAF7	HMPREF9465_00300	144	112	49	2.84e-10
Q8IC02_PLAF7	HMPREF1432_01614	148	116	29	2.84e-10
Q8I3X7_PLAF7	FAEPRAM212_00183	148	116	29	2.84e-10
Q8IAR1_PLAF7	HMPREF9517_01961	147	116	29	2.84e-10
A0A144A1R5_PLAF7	CUY_1858	140	118	93	2.84e-10
Q9U0L4_PLAF7	BSAG_02984	144	112	66	2.84e-10
Q8I459_PLAF7	FUAG_00435	109	248	70	2.85e-10
Q8I420_PLAF7	BACEGG_00018	127	104	67	2.85e-10
C6KT32_PLAF7	BACEGG_00018	127	104	67	2.85e-10
Q8IJ80_PLAF7	RUMGNA_03618	143	114	37	2.85e-10
Q8ILG9_PLAF7	BRYFOR_09266	152	119	16	2.85e-10
C0H5L3_PLAF7	ANASTE_02216	143	116	30	2.85e-10
Q8I1T3_PLAF7	HMPREF9520_03494	103	253	71	2.85e-10
C0H597_PLAF7	HMPREF9516_01634	103	253	71	2.86e-10
Q8I5M2_PLAF7	BACCELL_05575	96	219	98	2.86e-10
Q7KQL7_PLAF7	HMPREF0352_1627	144	198	61	2.86e-10
Q8IK68_PLAF7	HMPREF0992_02378	132	109	73	2.86e-10
Q9U0J4_PLAF7	BACUNI_01583	134	131	71	2.86e-10
C6KT10_PLAF7	CW1_3896	127	118	18	2.86e-10
Q8IES4_PLAF7	EUBHAL_01247	141	114	37	2.86e-10
Q8IID6_PLAF7	FAEPRAA2165_00707	128	117	29	2.86e-10
C0H566_PLAF7	HRAG_01996	127	135	12	2.86e-10
Q8IKC7_PLAF7	FGAG_00455	147	151	54	2.86e-10
A0A5K1K9B5_PLAF7	METSMIALI_00830	148	123	6	2.86e-10
Q8I568_PLAF7	FMAG_00111	128	116	38	2.86e-10
Q8IEG6_PLAF7	HMPREF9459_01537	126	117	48	2.86e-10
Q8I608_PLAF7	HMPREF9459_01537	124	117	48	2.86e-10
Q8IJA4_PLAF7	BLAHAN_07145	137	117	48	2.86e-10
Q8IEL5_PLAF7	HMPREF1481_01210	147	103	70	2.86e-10
Q8I5L0_PLAF7	HMPREF0535_0933	142	129	8	2.86e-10
Q8IKR7_PLAF7	HMPREF1419_00748	149	117	10	2.86e-10
Q8I1U8_PLAF7	HMPREF9022_03376	127	98	68	2.86e-10
O96161_PLAF7	HMPREF9516_00605	129	98	68	2.86e-10
Q8IAQ8_PLAF7	HMPREF1022_02042	128	115	24	2.86e-10
Q8I2B1_PLAF7	HMPREF9517_00959	101	294	71	2.86e-10
Q8I2V1_PLAF7	HMPREF1014_05755	138	115	24	2.86e-10
Q8IKJ8_PLAF7	HMPREF1014_05755	138	115	24	2.87e-10
Q8ID33_PLAF7	FSAG_001090	124	110	49	2.87e-10
Q8IBH6_PLAF7	HMPREF1208_00647	127	114	52	2.87e-10
Q8IJC0_PLAF7	HMPREF1308_00622	152	116	33	2.87e-10
C0H4B1_PLAF7	PROVRUST_06931	150	133	83	2.87e-10
Q8I567_PLAF7	HMPREF1446_01497	141	108	32	2.87e-10
C0H5C4_PLAF7	EUBDOL_00930	147	113	34	2.87e-10
Q8I5X9_PLAF7	HMPREF9440_00544	149	118	37	2.87e-10
Q8I3N3_PLAF7	HOLDEFILI_00937	125	113	34	2.87e-10
O96170_PLAF7	HMPREF1416_00871	136	125	9	2.87e-10
Q8I2S0_PLAF7	HMPREF9412_0905	149	115	49	2.88e-10
O96198_PLAF7	HMPREF9007_01782	152	134	76	2.88e-10
A0A5K1K9B8_PLAF7	HMPREF1032_00165	128	199	18	2.88e-10
A0A5K1K9G3_PLAF7	HMPREF0990_02392	152	114	31	2.88e-10
O77317_PLAF7	HMPREF0990_02392	134	114	31	2.88e-10
Q8IIU1_PLAF7	HMPREF9453_00794	94	254	77	2.88e-10
Q8I4P5_PLAF7	HMPREF1391_01162	150	113	27	2.88e-10
Q8I5F9_PLAF7	HMPREF1019_00949	148	113	27	2.88e-10
A0A146M1R1_PLAF7	HMPREF0406_00382	152	108	17	2.88e-10
C0H522_PLAF7	BACUNI_03939	111	259	55	2.88e-10
Q8ID24_PLAF7	BACUNI_03939	111	259	55	2.88e-10
Q8I237_PLAF7	HMPREF0866_00204	148	129	79	2.88e-10
Q8IAX9_PLAF7	BSHG_2017	147	117	40	2.88e-10
Q8IBE9_PLAF7	STRINF_01473	146	107	47	2.88e-10
C0H4A1_PLAF7	RSAG_02104	128	108	66	2.88e-10
FENR_PLAF7	HMPREF0535_1350	145	107	47	2.88e-10
O96219_PLAF7	HMPREF1030_01045	128	113	10	2.88e-10
Q8I206_PLAF7	BUTYVIB_00312	147	110	27	2.88e-10
Q8I261_PLAF7	BSCG_04160	149	115	89	2.89e-10
O77367_PLAF7	BACPEC_01943	127	111	32	2.89e-10
C0H4A7_PLAF7	HMPREF1025_01233	138	118	29	2.89e-10
Q8I2L9_PLAF7	HMPREF1025_01233	138	118	29	2.89e-10
Q8IKV8_PLAF7	CLOSS21_00314	97	250	71	2.89e-10
C6S3B7_PLAF7	CL2_09720	97	250	71	2.89e-10
O96288_PLAF7	HMPREF9348_04087	96	250	71	2.89e-10
Q8I280_PLAF7	HMPREF9497_00771	105	250	71	2.89e-10
A0A143ZZL4_PLAF7	FUAG_01193	107	251	71	2.89e-10
Q8I333_PLAF7	FUAG_01193	111	251	71	2.9e-10
Q8IJW4_PLAF7	CLORAM_02453	111	251	71	2.9e-10
Q8I446_PLAF7	CLORAM_02453	101	251	71	2.9e-10
Q8I298_PLAF7	HMPREF1021_02918	101	251	71	2.9e-10
C6KST8_PLAF7	HMPREF1021_02918	106	251	71	2.9e-10
Q8IIZ7_PLAF7	HMPREF0978_01370	111	251	71	2.9e-10
Q8IHY0_PLAF7	HMPREF0978_01370	111	251	71	2.9e-10
B9ZSH9_PLAF7	EUR_03500	111	251	71	2.9e-10
Q8IAK4_PLAF7	PRABACTJOHN_02498	111	251	71	2.9e-10
Q8II53_PLAF7	PRABACTJOHN_02498	111	251	71	2.91e-10
Q8IHU5_PLAF7	FGAG_01335	111	251	71	2.91e-10
Q8I276_PLAF7	FSBG_01778	111	251	71	2.91e-10
Q8I391_PLAF7	HMPREF9404_3607	97	251	71	2.91e-10
Q8IIR5_PLAF7	HMPREF0874_01807	97	251	71	2.91e-10
Q8I2I8_PLAF7	CUO_0566	101	251	71	2.91e-10
Q8I229_PLAF7	DESPIG_01553	101	251	71	2.91e-10
O96136_PLAF7	DESPIG_01553	102	251	71	2.92e-10
Q8I1U2_PLAF7	HMPREF0406_01681	102	251	71	2.92e-10
Q8I513_PLAF7	HMPREF0406_01681	108	251	71	2.92e-10
Q8IKU1_PLAF7	HMPREF1424_01380	105	250	71	2.92e-10
Q8IK01_PLAF7	HMPREF1424_01380	105	250	71	2.92e-10
Q8I5P9_PLAF7	HMPREF0349_0545	103	250	71	2.92e-10
Q8IIA9_PLAF7	HMPREF0349_0545	103	250	71	2.92e-10
Q8IED3_PLAF7	HMPREF1395_00892	147	121	12	2.92e-10
Q8IJU6_PLAF7	BACCAC_03381	110	256	56	2.92e-10
Q8IKI8_PLAF7	HMPREF1033_01956	145	107	68	2.92e-10
O77349_PLAF7	HMPREF9478_02867	144	107	68	2.92e-10
Q8I5X4_PLAF7	HMPREF9478_02867	144	107	68	2.92e-10
Q8I3Y5_PLAF7	HMPREF1018_03180	140	107	68	2.92e-10
Q8I653_PLAF7	HMPREF1018_03180	146	107	68	2.92e-10
Q8IJR4_PLAF7	ES1_02120	138	127	16	2.92e-10
Q8IAT7_PLAF7	SUBVAR_05334	149	149	27	2.92e-10
Q8IBT2_PLAF7	HMPREF0127_01781	144	125	96	2.92e-10
C0H5F6_PLAF7	FSEG_00667	106	250	77	2.92e-10
Q8I3M7_PLAF7	HMPREF1429_00104	143	116	58	2.92e-10
Q8I1Q2_PLAF7	HMPREF9402_0699	143	119	17	2.92e-10
A0A5K1K846_PLAF7	CC1_07430	143	119	17	2.92e-10
A0A144A0G8_PLAF7	EUR_31320	146	122	47	2.92e-10
O96169_PLAF7	HMPREF9448_01329	143	127	48	2.92e-10
Q8IBD3_PLAF7	BUTYVIB_01019	99	254	69	2.92e-10
Q8ILK2_PLAF7	BUTYVIB_01019	99	254	69	2.92e-10
Q8IKR6_PLAF7	HMPREF0539_0749	90	253	70	2.92e-10
Q8IM38_PLAF7	HRAG_01996	132	134	63	2.92e-10
Q8I4P2_PLAF7	BACFIN_06241	147	115	27	2.92e-10
Q8ILX7_PLAF7	BACFIN_06241	148	115	27	2.92e-10
Q9U0M0_PLAF7	HMPREF1447_00672	138	113	60	2.92e-10
C6S3J8_PLAF7	HMPREF1414_00029	138	113	60	2.92e-10
Q8IIW2_PLAF7	HMPREF0349_0670	147	113	60	2.92e-10
Q8IAR7_PLAF7	HMPREF0994_01049	128	108	57	2.92e-10
Q8I5D8_PLAF7	FSDG_00082	148	108	69	2.92e-10
Q8I5G9_PLAF7	FSDG_00082	148	108	69	2.92e-10
O97279_PLAF7	HMPREF0984_02654	136	108	69	2.92e-10
Q8I3Y9_PLAF7	HMPREF0984_02654	136	108	69	2.92e-10
Q8I3A2_PLAF7	HMPREF0127_01781	144	111	49	2.92e-10
Q8I5H2_PLAF7	HMPREF0322_03946	111	262	87	2.92e-10
C0H515_PLAF7	HMPREF0322_03946	111	262	87	2.92e-10
C6KSM2_PLAF7	HMPREF0531_10844	111	262	87	2.92e-10
Q8I0X0_PLAF7	HMPREF1441_00170	147	116	56	2.92e-10
Q8I0X3_PLAF7	HMPREF1014_05726	128	116	56	2.92e-10
C0H4X7_PLAF7	HMPREF0987_01950	144	107	83	2.92e-10
Q8IHW9_PLAF7	HMPREF1402_01102	143	119	33	2.92e-10
Q8IKB1_PLAF7	HMPREF9454_01866	145	122	31	2.92e-10
O77338_PLAF7	BACOVA_00338	149	126	29	2.92e-10
Q8IAW7_PLAF7	CLORAM_00544	133	113	43	2.92e-10
Q8IDM7_PLAF7	HMPREF0372_03502	128	114	65	2.92e-10
Q8IJ77_PLAF7	HMPREF1451_00868	150	118	26	2.92e-10
Q8I5P5_PLAF7	HMPREF1015_00770	128	189	94	2.92e-10
C0H546_PLAF7	HMPREF1399_00649	152	106	61	2.92e-10
Q8IAU7_PLAF7	HMPREF1018_04571	138	112	49	2.92e-10
Q8I5F1_PLAF7	COLINT_02525	148	117	29	2.93e-10
Q8IAZ7_PLAF7	COLINT_02525	149	117	29	2.93e-10
Q8IEK1_PLAF7	HMPREF0993_01751	144	141	28	2.93e-10
Q8IL96_PLAF7	BACOVA_00338	126	125	40	2.93e-10
Q8IBV9_PLAF7	HMPREF0978_03461	137	109	47	2.93e-10
C0H4S9_PLAF7	METSMIALI_00160	143	115	21	2.93e-10
Q8IJL2_PLAF7	METSMIALI_00160	143	115	21	2.93e-10
C6KT48_PLAF7	HRAG_01595	133	114	21	2.93e-10
Q8I1X9_PLAF7	HMPREF1007_02143	124	161	63	2.93e-10
Q8I315_PLAF7	HMPREF0978_03349	135	111	51	2.93e-10
Q8I2M0_PLAF7	BACCOPRO_00209	138	104	47	2.93e-10
Q8I503_PLAF7	HMPREF1449_01213	144	97	93	2.94e-10
Q8IHT6_PLAF7	HMPREF1448_01118	142	97	93	2.94e-10
Q8I3N2_PLAF7	HMPREF1448_01118	142	97	93	2.94e-10
A0A5K1K996_PLAF7	HMPREF1416_01297	142	97	93	2.94e-10
Q8I5J4_PLAF7	HMPREF1416_01297	142	97	93	2.94e-10
A0A143ZZX1_PLAF7	HMPREF1422_01333	143	97	93	2.94e-10
Q8IJQ4_PLAF7	HMPREF1422_01333	142	97	93	2.94e-10
Q8IK35_PLAF7	HMPREF1450_01611	142	97	93	2.94e-10
Q8IM49_PLAF7	HMPREF1450_01611	142	97	93	2.94e-10
Q9U0K3_PLAF7	CLOBAR_00191	132	97	93	2.94e-10
Q8IB42_PLAF7	CLOBAR_00191	132	97	93	2.94e-10
A0A143ZZU2_PLAF7	HMPREF9457_03358	144	97	93	2.94e-10
O77324_PLAF7	HMPREF9457_03358	144	97	93	2.94e-10
Q8I285_PLAF7	HMPREF1419_01501	143	97	93	2.94e-10
Q8IDV6_PLAF7	HMPREF1419_01501	143	97	93	2.94e-10
Q8I4Y9_PLAF7	HMPREF1405_01589	144	97	93	2.94e-10
O77345_PLAF7	HMPREF1405_01589	144	97	93	2.94e-10
Q8I3Z9_PLAF7	HMPREF1433_01538	144	97	93	2.94e-10
Q8II84_PLAF7	HMPREF1433_01538	123	97	93	2.94e-10
O77391_PLAF7	BLIF_1342	136	97	93	2.94e-10
Q8IKE6_PLAF7	BIFDEN_01610	136	97	93	2.94e-10
Q8IKB5_PLAF7	HMPREF9455_01515	136	97	93	2.95e-10
O97225_PLAF7	HMPREF9455_01515	136	97	93	2.95e-10
Q8IM30_PLAF7	FGAG_00478	143	97	93	2.95e-10
Q8IEU5_PLAF7	HMPREF9465_01719	143	97	93	2.95e-10
Q8I1Q6_PLAF7	HMPREF9465_01719	151	97	93	2.95e-10
Q8IIU7_PLAF7	HMPREF1405_00885	151	97	93	2.95e-10
A0A144A2S8_PLAF7	HMPREF1405_00885	151	97	93	2.95e-10
A0A5K1K948_PLAF7	HMPREF1433_00936	151	97	93	2.95e-10
Q8ILQ3_PLAF7	HMPREF1433_00936	128	97	93	2.95e-10
C6KSV8_PLAF7	HMPREF1430_00009	128	97	93	2.95e-10
C6S3A8_PLAF7	HMPREF1430_00009	128	97	93	2.95e-10
Q8IHY4_PLAF7	FSBG_00971	128	97	93	2.95e-10
C0H4P1_PLAF7	CLOBOL_06147	128	97	93	2.95e-10
Q8I5F5_PLAF7	CLOBOL_06147	128	97	93	2.95e-10
O97305_PLAF7	HMPREF0179_00859	128	97	93	2.95e-10
Q8I379_PLAF7	HMPREF0179_00859	128	97	93	2.95e-10
Q8IIJ6_PLAF7	BFAG_04374	128	97	93	2.95e-10
Q8I5U8_PLAF7	CSBG_02997	128	97	93	2.95e-10
A0A5K1K9F1_PLAF7	CSBG_02997	128	97	93	2.95e-10
C6KT77_PLAF7	HMPREF1420_00099	128	97	93	2.95e-10
C0H492_PLAF7	HMPREF1420_00099	128	97	93	2.95e-10
Q8IHM3_PLAF7	HMPREF1434_01374	128	97	93	2.95e-10
Q8IJ56_PLAF7	HMPREF1434_01374	128	97	93	2.95e-10
Q9U0G8_PLAF7	DORLON_01159	128	97	93	2.95e-10
C0H5E0_PLAF7	DORLON_01159	128	97	93	2.95e-10
A0A144A108_PLAF7	HMPREF1705_01346	128	97	93	2.95e-10
Q9U0J0_PLAF7	HMPREF1705_01346	128	97	93	2.95e-10
Q8IL99_PLAF7	EUBVEN_01002	128	97	93	2.95e-10
Q8I1Q5_PLAF7	EUBVEN_01002	128	97	93	2.95e-10
Q8ILD0_PLAF7	HMPREF9418_0762	128	97	93	2.96e-10
C6KT98_PLAF7	HMPREF9418_0762	128	97	93	2.96e-10
Q8I5I8_PLAF7	METSMIF1_03583	128	97	93	2.96e-10
Q8IKR2_PLAF7	METSMIF1_03583	128	97	93	2.96e-10
Q8I363_PLAF7	HMPREF9459_01554	128	97	93	2.96e-10
Q8IDH2_PLAF7	HMPREF9459_01554	128	97	93	2.96e-10
Q8I1V5_PLAF7	BACINT_00019	128	97	93	2.96e-10
C6KTD0_PLAF7	FMG_0682	128	97	93	2.96e-10
Q8I5W1_PLAF7	CUW_0328	128	97	93	2.96e-10
Q8IBC9_PLAF7	HMPREF9402_0233	128	97	93	2.96e-10
Q8I5J8_PLAF7	HMPREF0556_10330	128	97	93	2.96e-10
Q8I5L6_PLAF7	HMPREF0556_10330	128	97	93	2.96e-10
Q8I399_PLAF7	FMG_0309	128	97	93	2.96e-10
Q8IBC3_PLAF7	HMPREF0536_12059	147	106	80	2.96e-10
Q8IFQ7_PLAF7	HMPREF9418_0120	124	104	47	2.96e-10
Q8I3L4_PLAF7	HMPREF9459_00808	109	243	71	2.96e-10
C0H598_PLAF7	HMPREF0531_10847	146	111	69	2.96e-10
Q8IKZ5_PLAF7	HMPREF0623_1171	124	131	47	2.97e-10
C0H5A7_PLAF7	METSMIALI_00829	137	113	17	2.97e-10
Q8II22_PLAF7	HMPREF1308_01598	147	113	17	2.97e-10
CYRPA_PLAF7	HMPREF0220_3002	106	252	74	2.97e-10
Q8IBW3_PLAF7	HMPREF9945_00259	106	252	74	2.97e-10
Q8IDS1_PLAF7	HMPREF1429_01040	142	114	20	2.97e-10
C0H4U1_PLAF7	FSCG_00109	134	114	20	2.97e-10
Q8IDG2_PLAF7	HMPREF0866_00204	148	124	83	2.97e-10
Q8I5K7_PLAF7	HMPREF9459_01739	148	112	34	2.97e-10
SERA6_PLAF7	HMPREF0819_1408	152	114	35	2.97e-10
Q8IJ31_PLAF7	BLAHAN_07145	137	114	35	2.97e-10
C6KSS7_PLAF7	HMPREF1414_00130	133	112	38	2.97e-10
Q8IJD9_PLAF7	HMPREF1019_00949	148	112	38	2.97e-10
O96129_PLAF7	HMPREF1018_04571	148	107	82	2.98e-10
A0A143ZWE8_PLAF7	HMPREF1432_01614	127	113	33	2.98e-10
Q8IKP5_PLAF7	HMPREF1014_04323	147	110	45	2.98e-10
Q8IJU7_PLAF7	CUW_0187	147	110	45	2.98e-10
C6KSS6_PLAF7	HMPREF9517_01961	147	113	33	2.98e-10
Q8I1Z1_PLAF7	HMPREF0992_02378	145	113	28	2.98e-10
Q8IFQ5_PLAF7	HMPREF1428_00598	147	108	68	2.98e-10
Q8I308_PLAF7	HMPREF0026_00712	147	114	53	2.98e-10
Q8ILK6_PLAF7	HMPREF0863_02231	103	250	74	2.99e-10
Q8ILR4_PLAF7	HMPREF1477_01593	127	113	51	2.99e-10
Q8IIM9_PLAF7	HMPREF1407_01433	152	113	44	2.99e-10
Q8IBV1_PLAF7	CLOBAR_02505	123	111	46	2.99e-10
Q8I3L5_PLAF7	CLOBAR_02505	144	111	46	2.99e-10
C6KSP6_PLAF7	CLOHYLEM_06505	144	111	46	2.99e-10
C6KTE8_PLAF7	CLOHYLEM_06505	144	111	46	2.99e-10
Q8IM65_PLAF7	HMPREF1307_01055	144	111	46	2.99e-10
Q8II50_PLAF7	HMPREF1307_01055	144	111	46	2.99e-10
A0A5K1K8K6_PLAF7	BXY_46520	144	111	46	2.99e-10
Q8I701_PLAF7	HMPREF1481_00251	134	111	46	3e-10
Q8IJ34_PLAF7	HMPREF1481_00251	134	111	46	3e-10
A0A5K1K904_PLAF7	FVAG_02802	128	111	46	3e-10
C0H499_PLAF7	FVAG_02802	128	111	46	3e-10
Q8IHW3_PLAF7	EUBDOL_00930	147	120	11	3e-10
C6KSS8_PLAF7	HMPREF0102_04609	147	120	11	3e-10
Q8I3B4_PLAF7	HMPREF9494_01515	134	120	11	3e-10
Q8I5L1_PLAF7	ALIPUT_02328	149	124	48	3e-10
Q8IBL5_PLAF7	HMPREF0406_00382	133	104	4	3e-10
A0A143ZVI9_PLAF7	CK1_01620	149	111	71	3e-10
Q8IBR7_PLAF7	FSEG_01980	128	96	78	3e-10
Q8IE49_PLAF7	HMPREF0018_01914	85	254	68	3.01e-10
Q8I623_PLAF7	HMPREF9400_0342	88	254	68	3.01e-10
Q8IBY8_PLAF7	HMPREF0535_0563	88	254	68	3.01e-10
Q8IDE8_PLAF7	HMPREF0981_00624	97	255	75	3.01e-10
Q8I1N7_PLAF7	HMPREF0981_00624	102	255	75	3.01e-10
C0H4E9_PLAF7	HMPREF9436_00391	145	115	67	3.01e-10
Q8IHT7_PLAF7	HMPREF9436_00391	138	115	67	3.01e-10
C0H4N9_PLAF7	HMPREF9467_01322	145	115	67	3.01e-10
A0A143ZYV4_PLAF7	BLAHAN_04553	131	115	67	3.01e-10
Q8ILC9_PLAF7	BLAHAN_04553	144	115	67	3.01e-10
Q8IAX6_PLAF7	HMPREF0995_01574	151	115	67	3.01e-10
C6KSX3_PLAF7	HMPREF0995_01574	151	115	67	3.01e-10
Q8I278_PLAF7	CK1_24490	130	115	67	3.01e-10
Q8IHY3_PLAF7	HMPREF0988_01479	130	115	67	3.01e-10
C6S3E2_PLAF7	HMPREF0988_01479	134	115	67	3.01e-10
Q8IJH0_PLAF7	HMPREF9466_02902	134	115	67	3.01e-10
Q8IIC6_PLAF7	HMPREF9466_02902	121	115	67	3.01e-10
Q8IEG7_PLAF7	HMPREF9476_01292	121	115	67	3.01e-10
C6S3I6_PLAF7	HMPREF0987_00413	121	115	67	3.01e-10
Q8IKD9_PLAF7	HMPREF1016_00907	149	115	67	3.01e-10
Q8I5N8_PLAF7	HMPREF1016_00907	153	115	67	3.01e-10
C0H4C7_PLAF7	EUBIFOR_02037	149	115	67	3.01e-10
Q8I3K2_PLAF7	HMPREF0189_01518	152	115	67	3.01e-10
Q9NLB6_PLAF7	HMPREF0105_3058	152	115	67	3.01e-10
Q8I2F6_PLAF7	BSEG_02767	152	115	67	3.01e-10
Q8IEJ8_PLAF7	BSEG_02767	152	115	67	3.01e-10
Q8IE20_PLAF7	BACDOR_00015	152	115	67	3.01e-10
Q8I277_PLAF7	HMPREF9413_2695	140	115	67	3.01e-10
Q8IC11_PLAF7	HMPREF9467_03651	140	115	67	3.01e-10
Q8I5E5_PLAF7	HMPREF0178_02341	133	115	67	3.01e-10
Q8I3K5_PLAF7	HMPREF0178_02341	128	115	67	3.01e-10
Q8I2R5_PLAF7	FSCG_00804	148	115	67	3.01e-10
Q8IB47_PLAF7	HMPREF1214_03208	143	115	67	3.01e-10
Q8IFM9_PLAF7	PEPMIC_00916	147	112	31	3.01e-10
Q8ILS7_PLAF7	FUAG_02940	150	112	61	3.01e-10
Q8ILN2_PLAF7	FUAG_02940	134	112	61	3.01e-10
C6KSU1_PLAF7	CUI_1653	147	112	61	3.01e-10
Q8ILV6_PLAF7	HMPREF1004_01293	146	144	33	3.01e-10
C6KST3_PLAF7	HMPREF0179_00923	143	151	89	3.01e-10
Q8IJV4_PLAF7	HMPREF0877_0497	136	108	69	3.01e-10
A0A143ZXI1_PLAF7	METSMIF1_02891	139	115	32	3.01e-10
Q8IB60_PLAF7	HMPREF5505_1766	146	104	88	3.01e-10
Q8IBH3_PLAF7	LAF_0439	146	104	88	3.01e-10
Q8IDD8_PLAF7	ROSINTL182_06956	104	249	74	3.01e-10
Q8IM36_PLAF7	HMPREF9453_00672	104	249	74	3.01e-10
C6KT31_PLAF7	HMPREF9520_00093	138	117	52	3.02e-10
C0H479_PLAF7	HMPREF9518_00522	103	256	58	3.02e-10
C0H5A5_PLAF7	HMPREF9497_02889	103	256	58	3.02e-10
Q8III8_PLAF7	HMPREF9497_02889	103	256	58	3.02e-10
Q8I3I5_PLAF7	ESBG_03505	103	256	58	3.02e-10
Q8IJX2_PLAF7	HMPREF1399_01126	152	115	27	3.02e-10
Q8IKC4_PLAF7	HMPREF0104_01946	120	112	57	3.02e-10
C6KT49_PLAF7	HMPREF9094_1124	152	123	36	3.02e-10
A0A144A1E5_PLAF7	HMPREF0400_00659	146	116	26	3.02e-10
Q8IK88_PLAF7	HMPREF1214_04489	144	106	93	3.02e-10
Q8IKN1_PLAF7	HMPREF1004_04327	134	106	93	3.02e-10
A0A144A0S1_PLAF7	BACEGG_03349	151	100	66	3.02e-10
A0A143ZXB3_PLAF7	HMPREF0106_03677	144	132	67	3.02e-10
Q8IEN9_PLAF7	PROVRUST_06931	145	136	31	3.02e-10
Q8IM81_PLAF7	HMPREF9469_00080	102	253	84	3.02e-10
O77339_PLAF7	HMPREF9469_00080	103	253	84	3.02e-10
A0A144A2J9_PLAF7	HMPREF0401_00901	127	110	41	3.02e-10
C6S3H7_PLAF7	FAEPRAM212_00183	148	101	23	3.02e-10
Q8IAQ4_PLAF7	HMPREF1422_00871	136	105	79	3.02e-10
Q8IEP5_PLAF7	BSIG_2997	122	125	79	3.02e-10
Q8IJ07_PLAF7	RUM_19630	144	112	44	3.02e-10
Q8I4W7_PLAF7	HMPREF0991_02371	144	131	41	3.02e-10
A0A144A2R4_PLAF7	BLIJ_0853	128	103	54	3.02e-10
Q8ILZ4_PLAF7	HMPREF0989_01650	150	108	77	3.03e-10
Q8I5T4_PLAF7	HMPREF1399_00649	152	118	27	3.03e-10
Q8IHM9_PLAF7	BSGG_3183	149	107	37	3.03e-10
A0A143ZXE1_PLAF7	HMPREF1022_02132	144	109	36	3.03e-10
Q8ILK5_PLAF7	HMPREF1216_02205	103	252	74	3.03e-10
Q8IL07_PLAF7	ROI_06920	103	252	74	3.04e-10
Q8I714_PLAF7	CLOSTASPAR_04283	105	249	70	3.04e-10
Q8I346_PLAF7	ANASTE_00237	105	249	70	3.04e-10
Q8IKN2_PLAF7	BACPLE_03823	127	114	59	3.04e-10
O97250_PLAF7	HMPREF1532_02255	129	105	64	3.04e-10
Q8IEU6_PLAF7	HMPREF0404_00844	151	103	75	3.04e-10
Q8I1N8_PLAF7	ROI_40780	133	137	43	3.04e-10
Q8IL22_PLAF7	HMPREF1015_00770	128	198	31	3.04e-10
C6KTF4_PLAF7	BACEGG_03349	153	117	53	3.04e-10
Q8IJ37_PLAF7	METSMIALI_00160	138	179	69	3.04e-10
Q8IC01_PLAF7	HMPREF9494_01605	109	288	47	3.04e-10
Q8IEH4_PLAF7	CLOSTASPAR_06652	150	107	49	3.04e-10
Q8I4W4_PLAF7	HMPREF0511_0428	147	107	49	3.04e-10
Q8IAP0_PLAF7	HMPREF9521_01914	145	111	35	3.04e-10
Q8IC17_PLAF7	HMPREF9399_0549	147	116	26	3.04e-10
Q8I2Z8_PLAF7	ANACOL_04407	152	115	32	3.04e-10
Q8I523_PLAF7	HMPREF9007_04396	146	132	28	3.04e-10
Q8I398_PLAF7	HMPREF1007_02861	134	135	23	3.04e-10
C0H4N6_PLAF7	HMPREF0494_1980	123	105	64	3.04e-10
A0A143ZY51_PLAF7	CIY_20780	127	110	30	3.04e-10
C6KSQ2_PLAF7	HMPREF0322_04325	123	112	26	3.05e-10
Q8IK58_PLAF7	CLONEX_00154	138	112	26	3.05e-10
Q8I5C4_PLAF7	HMPREF1007_02117	124	112	26	3.05e-10
Q8I1T6_PLAF7	HMPREF0322_00546	143	126	7	3.05e-10
C6KSL4_PLAF7	HMPREF1450_01482	137	114	72	3.05e-10
Q8ID17_PLAF7	ES1_05420	144	114	72	3.05e-10
Q8IM61_PLAF7	CLOSPI_02333	134	114	72	3.05e-10
C6KSY8_PLAF7	HMPREF0877_0497	150	114	72	3.05e-10
C0H4V2_PLAF7	HMPREF9519_00741	152	114	72	3.05e-10
Q8IKQ9_PLAF7	METSMIF1_02087	148	107	67	3.06e-10
Q8IAP4_PLAF7	METSMIF1_02087	133	107	67	3.06e-10
Q8IB37_PLAF7	HMPREF0401_01478	149	129	25	3.06e-10
O96246_PLAF7	HMPREF1401_00639	143	118	15	3.06e-10
Q8I583_PLAF7	HMPREF9466_00845	135	112	64	3.06e-10
Q8IJM7_PLAF7	CW1_3255	143	125	35	3.06e-10
Q8I5D9_PLAF7	BUTYVIB_00205	150	145	44	3.06e-10
Q8IBG3_PLAF7	HMPREF9347_06005	127	95	64	3.06e-10
C6KTA0_PLAF7	HMPREF1415_00455	127	95	64	3.06e-10
C0H5C7_PLAF7	HMPREF1017_03956	139	95	63	3.06e-10
Q8IKL4_PLAF7	HMPREF9497_00055	152	95	64	3.07e-10
Q8II36_PLAF7	HMPREF9538_00101	140	131	90	3.07e-10
Q8IAY0_PLAF7	HMPREF9024_01205	146	105	56	3.07e-10
Q8IM42_PLAF7	HMPREF0556_11313	144	105	56	3.07e-10
Q8IAX4_PLAF7	FSBG_00949	145	174	56	3.07e-10
A0A5K1K967_PLAF7	HMPREF1211_04727	152	106	37	3.07e-10
A0A5K1K8R3_PLAF7	HMPREF0402_03586	132	112	30	3.08e-10
Q8IBV4_PLAF7	HMPREF1208_02259	147	104	88	3.08e-10
Q8IJB8_PLAF7	EUR_30590	147	104	88	3.08e-10
Q8IIX2_PLAF7	HMPREF1017_02094	137	109	57	3.08e-10
Q8IL58_PLAF7	HMPREF0534_0402	145	104	88	3.08e-10
C0H482_PLAF7	METSMIALI_01199	143	109	57	3.08e-10
Q8IJ79_PLAF7	HMPREF0462_0847	147	118	7	3.08e-10
O77325_PLAF7	HMPREF9519_00827	147	117	60	3.08e-10
Q8IKZ9_PLAF7	OFAG_01780	144	112	48	3.08e-10
Q8I306_PLAF7	OFBG_01825	144	112	48	3.08e-10
Q8I0E0_PLAF7	HMPREF0281_01806	149	117	19	3.08e-10
A0A143ZV68_PLAF7	HMPREF1022_02132	144	117	19	3.08e-10
C6KSV4_PLAF7	HMPREF1413_00919	127	112	42	3.08e-10
C0H4P9_PLAF7	HMPREF1413_00919	127	112	42	3.08e-10
A0A143ZWF7_PLAF7	FSBG_00722	108	252	79	3.08e-10
Q8IJY9_PLAF7	BSCG_04614	105	252	79	3.09e-10
C0H483_PLAF7	HMPREF0623_1644	141	120	12	3.09e-10
Q8IAK7_PLAF7	HPMG_01073	135	120	12	3.09e-10
Q8IIG3_PLAF7	RO1_01000	142	110	50	3.09e-10
Q8IKF6_PLAF7	BACCAC_02835	145	120	9	3.09e-10
Q8IDQ2_PLAF7	RUMLAC_01070	128	117	41	3.09e-10
Q76NM2_PLAF7	HMPREF9454_00173	112	252	52	3.09e-10
O96224_PLAF7	HOLDEFILI_00849	112	252	52	3.09e-10
C6S3D8_PLAF7	HMPREF0406_00915	138	187	83	3.09e-10
Q8IHV5_PLAF7	BSAG_04528	125	104	69	3.09e-10
Q8IDX3_PLAF7	BSAG_04528	125	104	69	3.09e-10
A0A143ZVN0_PLAF7	HMPREF0981_02822	149	113	30	3.09e-10
C6KSU0_PLAF7	RUMOBE_00320	149	113	30	3.09e-10
Q8IM17_PLAF7	HMPREF0494_1980	123	103	69	3.09e-10
Q7K740_PLAF7	EUBHAL_02703	141	112	59	3.1e-10
Q8IHN7_PLAF7	HMPREF1421_00668	139	104	24	3.1e-10
Q8IJ74_PLAF7	CLOSS21_00892	123	186	92	3.1e-10
A0A5K1K8S8_PLAF7	HMPREF1214_04489	128	115	19	3.1e-10
Q8IDF0_PLAF7	HMPREF1403_00974	143	115	19	3.1e-10
Q8IJG3_PLAF7	HMPREF0352_2029	138	118	21	3.1e-10
Q8I2U5_PLAF7	BACCOPRO_00209	146	107	82	3.1e-10
O96227_PLAF7	HMPREF9447_01147	133	107	82	3.1e-10
Q8IHM2_PLAF7	HMPREF9447_01147	144	107	82	3.1e-10
Q8IBH9_PLAF7	HMPREF0511_0428	147	118	21	3.1e-10
Q8IDH3_PLAF7	HMPREF9476_01049	128	120	13	3.1e-10
Q8IIL3_PLAF7	HMPREF1427_01100	128	120	7	3.1e-10
A0A5K1K8R5_PLAF7	HMPREF0404_00092	103	242	91	3.1e-10
C6KT45_PLAF7	HMPREF0404_00092	103	242	91	3.1e-10
Q8IJR6_PLAF7	FSDG_01519	110	242	91	3.11e-10
A0A5K1K8R6_PLAF7	FSDG_01519	110	242	91	3.11e-10
Q8IJI8_PLAF7	HMPREF9516_00692	101	300	62	3.11e-10
Q8IIV5_PLAF7	HMPREF1396_00967	152	106	97	3.11e-10
Q8ILI7_PLAF7	HMPREF1532_03775	134	105	57	3.11e-10
C6S3I5_PLAF7	RUMTOR_01808	148	114	62	3.11e-10
Q7KWJ5_PLAF7	CUI_1396	101	285	88	3.11e-10
Q8IJ83_PLAF7	HMPREF0104_00606	128	151	64	3.11e-10
C6KT07_PLAF7	HMPREF0518_0973	94	256	55	3.11e-10
O77358_PLAF7	METSMIALI_01655	144	115	20	3.11e-10
Q8I5R5_PLAF7	HMPREF0847_00141	132	115	20	3.11e-10
Q8I0X1_PLAF7	HMPREF9457_02857	146	162	71	3.11e-10
Q8I5T8_PLAF7	HMPREF9418_0063	95	234	88	3.11e-10
Q8I3A7_PLAF7	BACFIN_06177	98	250	70	3.11e-10
Q8I2U6_PLAF7	BACFIN_06177	98	250	70	3.11e-10
A0A144A1J6_PLAF7	FMAG_02401	148	106	91	3.11e-10
Q8IDY8_PLAF7	HMPREF1006_00128	134	106	79	3.11e-10
Q8ILR0_PLAF7	CLOBOL_00847	138	106	79	3.11e-10
C0H5D3_PLAF7	FAEPRAM212_02838	102	256	72	3.11e-10
A0A5K1K8I2_PLAF7	FAEPRAM212_02838	102	256	72	3.11e-10
Q8IL61_PLAF7	FMG_0005	111	255	72	3.11e-10
Q8I4T2_PLAF7	HMPREF0847_01559	100	255	72	3.11e-10
Q8I2E5_PLAF7	HMPREF1407_01433	152	113	47	3.11e-10
Q8I426_PLAF7	HMPREF0402_03330	150	107	37	3.11e-10
C6KTC4_PLAF7	HMPREF0990_02590	138	109	60	3.11e-10
Q8IK44_PLAF7	RUMTOR_01808	148	109	60	3.11e-10
O96145_PLAF7	HMPREF9413_3587	147	107	37	3.11e-10
Q8IIB7_PLAF7	LAF_0196	147	109	60	3.11e-10
Q8IIC9_PLAF7	HMPREF0349_2390	101	280	78	3.11e-10
Q8I1S6_PLAF7	FSEG_01765	128	113	61	3.11e-10
C6KT30_PLAF7	HMPREF9094_1124	147	123	15	3.11e-10
Q8I6U9_PLAF7	HMPREF0991_02371	135	130	50	3.11e-10
Q8IKP0_PLAF7	HMPREF0179_00910	124	125	43	3.11e-10
C0H5H9_PLAF7	HMPREF0542_10668	144	109	33	3.11e-10
Q8IEJ6_PLAF7	LAR_0103	136	109	33	3.11e-10
Q8IJT1_PLAF7	HMPREF0969_02557	148	123	73	3.11e-10
Q8IJH7_PLAF7	HMPREF1526_02176	133	113	65	3.11e-10
Q8IBI9_PLAF7	EUBDOL_00787	144	114	36	3.11e-10
Q8I4P4_PLAF7	HMPREF1423_00024	144	117	44	3.11e-10
Q8I1Q0_PLAF7	HMPREF9449_00981	150	128	44	3.12e-10
Q8IEG9_PLAF7	HMPREF0462_0245	140	111	35	3.12e-10
Q8I461_PLAF7	ROSINTL182_06956	152	119	15	3.12e-10
Q8IB06_PLAF7	HMPREF0404_01446	150	120	78	3.12e-10
Q8IJ33_PLAF7	HMPREF0216_02143	145	116	15	3.12e-10
A0A144A260_PLAF7	HMPREF0216_02143	145	116	15	3.12e-10
Q8ILJ1_PLAF7	HMPREF0530_1863	147	116	15	3.12e-10
Q8IKH3_PLAF7	RUMLAC_02378	82	234	92	3.12e-10
Q9NFB5_PLAF7	HMPREF1023_02156	110	255	47	3.12e-10
Q8ILE8_PLAF7	HMPREF1023_02156	110	255	47	3.12e-10
Q8IBE2_PLAF7	HMPREF0127_01285	128	104	57	3.12e-10
A0A5K1K9G1_PLAF7	HMPREF0406_00657	152	104	57	3.12e-10
C6KTA7_PLAF7	HMPREF0404_02070	128	112	9	3.12e-10
Q8IDQ9_PLAF7	HMPREF1022_00505	134	110	46	3.12e-10
C0H4R1_PLAF7	FUAG_03100	146	119	8	3.12e-10
O96221_PLAF7	CLOSCI_02023	135	114	59	3.12e-10
C0H553_PLAF7	CLOBOL_05881	144	114	59	3.12e-10
Q8I207_PLAF7	FSEG_00924	97	249	74	3.12e-10
C0H4C6_PLAF7	FSEG_00924	95	249	74	3.12e-10
Q8I478_PLAF7	HMPREF1021_03111	143	112	45	3.12e-10
Q8I2C0_PLAF7	RUM_07330	128	116	35	3.12e-10
Q8I415_PLAF7	HMPREF0178_02082	143	115	49	3.12e-10
Q8IAS7_PLAF7	EUS_25460	146	114	16	3.12e-10
Q8IFN2_PLAF7	HMPREF0847_01548	90	248	72	3.12e-10
Q8I5H3_PLAF7	HMPREF0847_01548	90	248	72	3.12e-10
C6KTC2_PLAF7	HMPREF0281_01116	90	248	72	3.12e-10
Q8I462_PLAF7	HMPREF0281_01116	90	248	72	3.12e-10
C0H549_PLAF7	CCU_27910	101	236	84	3.12e-10
Q8I1Y6_PLAF7	HMPREF9413_0608	146	131	40	3.12e-10
C0H5H0_PLAF7	BACCELL_05575	112	223	42	3.12e-10
C6S3D4_PLAF7	HMPREF9418_0546	112	249	55	3.12e-10
Q8I299_PLAF7	HMPREF9418_0546	112	249	55	3.13e-10
Q8I624_PLAF7	COLSTE_02508	112	249	55	3.13e-10
Q8II13_PLAF7	COLSTE_02508	112	249	55	3.13e-10
Q8I5D3_PLAF7	CUO_1689	112	249	55	3.13e-10
Q8IKK3_PLAF7	HMPREF1207_05691	112	249	55	3.13e-10
Q8III1_PLAF7	HMPREF1207_05691	112	249	55	3.13e-10
Q8IBN6_PLAF7	HMPREF9413_6135	111	249	55	3.13e-10
Q8ILN3_PLAF7	CUY_3808	111	249	55	3.13e-10
Q8I2N2_PLAF7	BSCG_01319	111	249	55	3.13e-10
Q8IKQ3_PLAF7	BACFIN_05977	111	249	55	3.13e-10
Q8IJZ9_PLAF7	BACFIN_05977	111	249	55	3.13e-10
Q8IB46_PLAF7	HMPREF0102_03445	111	249	55	3.13e-10
O97259_PLAF7	BSAG_01687	111	249	55	3.13e-10
Q8I475_PLAF7	BSAG_01687	111	249	55	3.13e-10
C0H5I4_PLAF7	CW3_3030	102	249	55	3.13e-10
Q8IJX0_PLAF7	CW1_4569	102	249	55	3.13e-10
Q8IB03_PLAF7	HMPREF9401_2181	105	249	55	3.13e-10
Q8IK40_PLAF7	HMPREF0996_02881	105	249	55	3.14e-10
Q8IK90_PLAF7	HMPREF9457_02844	144	118	67	3.14e-10
Q8IKJ9_PLAF7	HMPREF0219_2563	141	95	74	3.14e-10
A0A144A0U7_PLAF7	HMPREF1030_04880	151	115	15	3.14e-10
A0A143ZYA4_PLAF7	HMPREF1443_01040	148	108	90	3.14e-10
A0A5K1K7U1_PLAF7	HMPREF1400_00777	126	110	84	3.14e-10
Q8IJM1_PLAF7	HMPREF1016_02615	105	250	55	3.14e-10
C0H5L6_PLAF7	BIFADO_00728	97	257	40	3.14e-10
C6KSQ0_PLAF7	HMPREF1477_00009	90	247	72	3.14e-10
Q8IBL6_PLAF7	HMPREF1477_00009	109	247	72	3.14e-10
A0A144A125_PLAF7	CLOSTHATH_04917	111	247	72	3.14e-10
A0A144A3N9_PLAF7	HMPREF0369_01572	102	247	72	3.14e-10
Q8IKY0_PLAF7	HMPREF0322_01529	135	103	61	3.14e-10
Q8IKJ7_PLAF7	HMPREF0322_01529	135	103	61	3.14e-10
C0H4M5_PLAF7	METSMIF1_02054	148	108	36	3.14e-10
Q8I1Z5_PLAF7	HMPREF1414_00130	133	117	33	3.15e-10
Q8IIJ2_PLAF7	HMPREF9488_00812	134	119	73	3.15e-10
C6KSZ9_PLAF7	HMPREF1016_03582	142	115	19	3.15e-10
Q8ILG6_PLAF7	BACPLE_03228	142	115	19	3.15e-10
A0A5K1K936_PLAF7	BACPLE_03228	144	115	19	3.15e-10
A0A143ZVB6_PLAF7	HMPREF1403_00974	143	115	19	3.15e-10
Q8IJT2_PLAF7	HCCG_02167	142	120	20	3.15e-10
A0A143ZXG5_PLAF7	CLOSTHATH_06102	128	120	20	3.15e-10
C0H5L4_PLAF7	CLOSTHATH_06102	128	120	20	3.15e-10
Q8IAW0_PLAF7	HMPREF0369_00795	140	120	20	3.15e-10
Q8IDX1_PLAF7	FSDG_02335	145	121	20	3.15e-10
Q8I494_PLAF7	PROSTU_02494	133	121	20	3.15e-10
C0H5G0_PLAF7	HMPREF1207_02754	146	121	20	3.15e-10
A0A143ZWP5_PLAF7	HMPREF1207_02754	146	121	20	3.15e-10
Q8IBA6_PLAF7	HMPREF9413_0572	152	121	20	3.15e-10
Q8IDP1_PLAF7	HMPREF1208_01480	152	121	20	3.15e-10
Q8IBM7_PLAF7	HMPREF1208_01480	145	121	20	3.15e-10
Q8I3W0_PLAF7	HMPREF9456_00097	145	121	20	3.15e-10
A0A144A026_PLAF7	HMPREF9456_00097	148	121	20	3.15e-10
Q8I5E2_PLAF7	HMPREF1428_01561	135	118	53	3.15e-10
Q8IKC1_PLAF7	HMPREF1448_01325	135	118	53	3.15e-10
Q8IHT8_PLAF7	HMPREF0322_00546	131	117	26	3.16e-10
Q8ILA6_PLAF7	HMPREF9945_00297	128	109	50	3.16e-10
O97273_PLAF7	HMPREF1014_00290	127	116	8	3.16e-10
Q8IKM4_PLAF7	COPEUT_01288	106	251	70	3.16e-10
Q8I406_PLAF7	COPEUT_01288	109	251	70	3.17e-10
C0H548_PLAF7	HMPREF9445_03263	109	251	70	3.17e-10
Q8I2G1_PLAF7	HMPREF9445_03263	92	251	70	3.17e-10
Q8IJ54_PLAF7	HMPREF0993_02022	143	106	62	3.17e-10
Q8ILP0_PLAF7	HMPREF1532_01943	142	117	16	3.17e-10
Q8I2V0_PLAF7	FMAG_00086	142	117	16	3.17e-10
Q8IKL3_PLAF7	CLOHIR_01854	127	111	26	3.17e-10
C6S3K4_PLAF7	FSCG_00745	127	111	26	3.17e-10
Q8IAV1_PLAF7	HPMG_00401	153	109	68	3.17e-10
C0H4N3_PLAF7	BIFCAT_00436	129	109	68	3.17e-10
A0A5K1K985_PLAF7	HMPREF1484_00601	138	109	68	3.17e-10
Q8IJD1_PLAF7	COLSTE_00123	112	211	47	3.17e-10
Q8I2X7_PLAF7	RUMOBE_02833	96	223	28	3.17e-10
Q8IE10_PLAF7	CUW_1864	146	177	31	3.17e-10
C6KST6_PLAF7	HMPREF0352_2029	148	101	29	3.17e-10
Q8IKS3_PLAF7	METSMIALI_00830	142	100	70	3.17e-10
Q8I3X5_PLAF7	HMPREF1476_01835	143	112	44	3.17e-10
Q8IB11_PLAF7	HMPREF1476_01835	141	112	44	3.17e-10
Q8IIH2_PLAF7	HMPREF0281_01806	149	105	61	3.18e-10
Q8IB69_PLAF7	HMPREF9428_01240	139	108	34	3.18e-10
Q8IB39_PLAF7	HMPREF9428_01240	144	108	34	3.18e-10
C6KT90_PLAF7	HMPREF1482_01395	127	112	17	3.18e-10
Q8IJF7_PLAF7	HMPREF1482_01395	127	112	17	3.19e-10
C6KSZ6_PLAF7	HMPREF9518_00862	128	113	21	3.19e-10
Q8II73_PLAF7	BFAG_03761	147	109	55	3.19e-10
A0A144A1B2_PLAF7	HMPREF9418_0120	124	112	44	3.19e-10
Q8I3V7_PLAF7	HMPREF9520_01619	144	108	34	3.19e-10
Q8ILY3_PLAF7	HMPREF9497_00055	152	112	17	3.19e-10
Q8IBB5_PLAF7	HMPREF0991_02363	143	112	32	3.19e-10
Q8I3F6_PLAF7	HMPREF1426_00842	143	99	45	3.19e-10
Q8IHS2_PLAF7	HMPREF1424_01305	145	110	30	3.19e-10
Q8IIP5_PLAF7	HMPREF1418_01632	120	110	50	3.19e-10
Q8IKE4_PLAF7	HMPREF9418_2356	149	120	63	3.19e-10
A0A5K1K930_PLAF7	CK3_24580	147	138	30	3.2e-10
Q8IKK4_PLAF7	ROI_30610	124	159	59	3.2e-10
Q8IDB6_PLAF7	HMPREF9552_01767	98	362	44	3.2e-10
O97330_PLAF7	PEPMIC_00693	132	184	43	3.2e-10
O97292_PLAF7	HMPREF0987_00413	121	111	41	3.2e-10
Q8IBB6_PLAF7	HMPREF9418_2356	138	125	66	3.2e-10
Q8IDK7_PLAF7	HMPREF9519_01217	144	182	24	3.2e-10
C0H584_PLAF7	HMPREF1417_00494	127	115	16	3.2e-10
Q8I6T3_PLAF7	HMPREF1024_01370	137	109	75	3.2e-10
Q8I3Y7_PLAF7	FSAG_001410	139	116	37	3.2e-10
Q8IEH3_PLAF7	HMPREF0492_1120	148	116	37	3.2e-10
C0H5G8_PLAF7	ANACOL_01958	128	113	35	3.2e-10
O96229_PLAF7	HMPREF1437_00736	147	116	37	3.2e-10
Q8ILM5_PLAF7	BACOVA_01431	129	106	64	3.21e-10
Q8IE18_PLAF7	HMPREF1423_00275	149	120	31	3.21e-10
Q8IIJ3_PLAF7	CLOSPO_01218	129	111	22	3.21e-10
C6KT40_PLAF7	METSMIALI_00177	128	111	22	3.21e-10
A0A5K1K937_PLAF7	HMPREF1394_00027	146	110	34	3.21e-10
Q8IBQ4_PLAF7	BACPEC_00575	138	112	41	3.21e-10
Q8IB83_PLAF7	BACPEC_00575	138	112	41	3.21e-10
Q8I3H4_PLAF7	HMPREF1449_01213	144	116	11	3.21e-10
C6KT83_PLAF7	PRABACTJOHN_00590	141	112	50	3.22e-10
O77376_PLAF7	CLOSCI_00330	146	164	69	3.22e-10
C6KT69_PLAF7	HMPREF9473_02329	143	118	14	3.22e-10
Q8IKT9_PLAF7	DESPIG_02208	150	112	48	3.22e-10
C6KST5_PLAF7	HMPREF0401_00901	127	112	22	3.22e-10
O96260_PLAF7	HMPREF0326_02607	147	188	68	3.22e-10
Q9U5M0_PLAF7	HMPREF1020_00736	90	241	99	3.22e-10
Q8I289_PLAF7	BSHG_4218	138	106	81	3.22e-10
Q8I0V1_PLAF7	CLOBAR_00381	144	149	51	3.22e-10
A0A5K1K8K5_PLAF7	HMPREF0863_00032	92	253	78	3.23e-10
Q8IJR0_PLAF7	HMPREF0863_00032	92	253	78	3.23e-10
Q8IKD1_PLAF7	HMPREF1526_01174	137	112	60	3.23e-10
C6KSN1_PLAF7	HMPREF1006_00128	134	117	17	3.23e-10
C0H4H1_PLAF7	HMPREF9465_00300	148	112	60	3.23e-10
Q8IKL5_PLAF7	PEPMIC_01689	150	112	60	3.23e-10
Q8IKX0_PLAF7	HMPREF1436_00790	147	112	60	3.23e-10
Q8I356_PLAF7	HMPREF0534_1081	147	99	72	3.23e-10
Q8IL56_PLAF7	HMPREF0535_0288	152	99	72	3.23e-10
Q9U0J7_PLAF7	FMAG_00111	128	112	43	3.23e-10
Q8IBG5_PLAF7	HMPREF1024_01370	137	115	34	3.23e-10
Q8I3Z0_PLAF7	HMPREF0103_2936	137	109	33	3.23e-10
C0H4V6_PLAF7	HMPREF0619_02814	120	109	33	3.23e-10
Q8IM54_PLAF7	MBAG_02025	141	111	39	3.24e-10
Q8IIS7_PLAF7	MBAG_02025	138	111	39	3.24e-10
C6KT11_PLAF7	EUBSIR_01124	143	97	39	3.24e-10
A0A143ZVJ7_PLAF7	BSAG_03399	127	101	81	3.24e-10
Q8IKI7_PLAF7	HMPREF0106_00043	127	101	81	3.24e-10
Q8IIG9_PLAF7	HMPREF9518_02788	134	97	39	3.24e-10
Q8I3Y2_PLAF7	HMPREF0402_00335	90	240	88	3.24e-10
Q8I6V0_PLAF7	HMPREF1401_00639	143	114	38	3.24e-10
Q8IJ95_PLAF7	HMPREF0322_04228	148	107	48	3.24e-10
O97224_PLAF7	HMPREF4655_20432	132	113	33	3.25e-10
O97282_PLAF7	HMPREF1410_01094	145	116	62	3.25e-10
Q8IJA0_PLAF7	HMPREF9451_01746	91	252	72	3.25e-10
C0H5A8_PLAF7	HMPREF9476_01049	128	109	43	3.25e-10
Q8ILM2_PLAF7	HMPREF1410_01365	128	111	35	3.25e-10
Q8I6Z4_PLAF7	HMPREF1438_00469	144	110	61	3.25e-10
Q8IIB0_PLAF7	EUR_13510	107	610	45	3.25e-10
C6S3B1_PLAF7	HMPREF0518_1309	150	112	27	3.25e-10
Q8ILA4_PLAF7	BIFANG_03286	112	204	75	3.25e-10
C6S3J5_PLAF7	HMPREF1451_00868	150	108	59	3.25e-10
C6KT25_PLAF7	HMPREF0494_0209	111	298	94	3.25e-10
A0A5K1K8R9_PLAF7	HMPREF1484_01166	133	125	8	3.25e-10
Q8IBR0_PLAF7	HMPREF1215_02234	144	110	50	3.25e-10
Q8I584_PLAF7	HMPREF1215_02234	132	110	50	3.26e-10
Q8IHR5_PLAF7	HMPREF1011_01749	137	119	10	3.26e-10
Q9U0H4_PLAF7	HMPREF0993_01751	150	141	16	3.26e-10
Q8IBX7_PLAF7	HMPREF1411_00071	137	114	60	3.26e-10
O96258_PLAF7	HMPREF9476_01843	137	114	60	3.26e-10
Q8I2S6_PLAF7	HMPREF1032_00165	128	186	86	3.26e-10
Q9NFB4_PLAF7	HMPREF9467_02728	90	255	49	3.26e-10
Q8IKI6_PLAF7	HMPREF9476_00309	90	255	49	3.26e-10
Q8IBS3_PLAF7	HMPREF9446_01252	93	456	98	3.26e-10
C0H494_PLAF7	HMPREF0530_1863	147	107	41	3.26e-10
Q8IKT2_PLAF7	HMPREF1431_01323	143	112	92	3.27e-10
C6KSR8_PLAF7	HMPREF9518_00076	109	307	55	3.27e-10
O96290_PLAF7	HMPREF1208_02259	143	110	33	3.27e-10
Q8I0U7_PLAF7	FSDG_01038	143	125	82	3.27e-10
C6KSN2_PLAF7	HMPREF0179_02625	143	124	37	3.27e-10
Q8I525_PLAF7	FUAG_01127	142	110	35	3.27e-10
Q8IKC2_PLAF7	HMPREF0401_00998	152	110	35	3.27e-10
Q8IAM1_PLAF7	HMPREF9439_00390	144	116	11	3.27e-10
C0H4S0_PLAF7	ENTCAN_08841	128	116	11	3.27e-10
Q8IDW0_PLAF7	HMPREF9418_0120	123	117	52	3.27e-10
C0H516_PLAF7	HMPREF1023_01625	147	106	76	3.27e-10
O96177_PLAF7	HMPREF1413_00948	137	106	83	3.27e-10
Q8I5N3_PLAF7	HMPREF9442_01031	152	112	62	3.28e-10
Q8IJF4_PLAF7	HMPREF9442_01031	152	112	62	3.28e-10
O77390_PLAF7	HMPREF9464_00368	152	112	62	3.28e-10
Q8IHV0_PLAF7	HMPREF1436_00237	148	106	49	3.28e-10
Q8IBC0_PLAF7	HMPREF1416_00935	148	106	49	3.28e-10
Q8IEQ9_PLAF7	HMPREF9516_02711	152	106	49	3.28e-10
A0A143ZZZ3_PLAF7	HMPREF0216_00031	90	246	94	3.28e-10
C6S3K1_PLAF7	HMPREF9454_02315	90	246	94	3.29e-10
Q8ILY1_PLAF7	HMPREF9539_02080	110	405	25	3.29e-10
C0H5N9_PLAF7	HMPREF0873_01830	107	257	41	3.29e-10
A0A143ZVD1_PLAF7	ENTCAN_06037	107	257	41	3.29e-10
A0A144A1E9_PLAF7	ENTCAN_06037	108	257	41	3.29e-10
A0A143ZYB5_PLAF7	HMPREF1032_00503	108	257	41	3.29e-10
Q8IEP8_PLAF7	HMPREF1032_00503	111	257	41	3.29e-10
Q8I5X7_PLAF7	HMPREF1486_05137	111	257	41	3.29e-10
O96293_PLAF7	FSEG_01664	105	243	85	3.29e-10
Q8I381_PLAF7	FSEG_01664	105	243	85	3.29e-10
O96212_PLAF7	HMPREF0983_00810	109	240	100	3.29e-10
C6KSW8_PLAF7	HMPREF0539_0855	99	240	100	3.3e-10
O97335_PLAF7	HMPREF0539_0855	99	240	100	3.3e-10
Q8IDI8_PLAF7	HMPREF0541_00931	99	240	100	3.3e-10
Q8I321_PLAF7	HMPREF0541_00931	99	240	100	3.3e-10
Q8I3D4_PLAF7	RBR_01370	100	240	100	3.3e-10
Q8IK99_PLAF7	BACPEC_01098	99	240	100	3.3e-10
Q8IBT7_PLAF7	BACPEC_01098	99	240	100	3.3e-10
Q8IIF1_PLAF7	HMPREF0874_00008	99	240	100	3.3e-10
Q8IKV7_PLAF7	HMPREF0557_00674	99	240	100	3.3e-10
C6KT53_PLAF7	HMPREF0557_00674	99	240	100	3.3e-10
O77389_PLAF7	HMPREF0535_0933	142	115	82	3.3e-10
Q8IHR8_PLAF7	HMPREF0178_04035	149	111	83	3.31e-10
Q8IM55_PLAF7	HMPREF0847_00009	142	107	82	3.31e-10
C6KT97_PLAF7	COPCOM_01753	142	138	36	3.31e-10
Q8IBD9_PLAF7	HMPREF9420_1976	101	246	89	3.31e-10
C6KTC3_PLAF7	HMPREF9418_1601	100	246	89	3.31e-10
Q8I238_PLAF7	CIT292_09674	133	108	52	3.31e-10
Q7K6A5_PLAF7	HMPREF1427_01100	127	118	44	3.31e-10
Q8IB54_PLAF7	HMPREF1407_01267	128	108	34	3.31e-10
A0A143ZVK7_PLAF7	METSMIALI_00177	128	120	19	3.31e-10
Q8I2T6_PLAF7	FSCG_01038	142	108	31	3.31e-10
Q7KWJ4_PLAF7	HMPREF9519_01217	148	178	57	3.31e-10
C6KSV3_PLAF7	HMPREF9024_01014	102	258	44	3.31e-10
Q8I3A9_PLAF7	HMPREF1033_01962	102	258	44	3.31e-10
A0A5K1K8W5_PLAF7	HMPREF1033_01962	102	258	44	3.31e-10
O96271_PLAF7	HMPREF0406_00289	128	115	12	3.31e-10
Q8IKK6_PLAF7	HMPREF1015_00681	106	259	43	3.31e-10
A0A143ZW95_PLAF7	HMPREF1015_00681	106	259	43	3.31e-10
Q8IHW1_PLAF7	HMPREF1014_04323	136	116	13	3.31e-10
Q8ILA8_PLAF7	METSMIF1_02138	147	116	13	3.31e-10
Q8ILB4_PLAF7	MITSMUL_04400	151	102	71	3.31e-10
O97301_PLAF7	HMPREF0987_01950	144	102	71	3.32e-10
Q8I433_PLAF7	FGAG_01148	128	109	18	3.32e-10
A0A5K1K8R0_PLAF7	HMPREF1022_02170	128	121	7	3.32e-10
Q76NM4_PLAF7	HMPREF1392_00401	120	108	53	3.32e-10
A0A5K1K928_PLAF7	HMPREF9459_00765	130	114	12	3.32e-10
Q8I5E0_PLAF7	HMPREF1207_00921	147	114	12	3.32e-10
C6S3H1_PLAF7	HMPREF1207_01796	145	110	29	3.33e-10
Q8IDW3_PLAF7	HMPREF9466_01816	128	111	41	3.33e-10
Q8I493_PLAF7	HMPREF1018_00047	134	101	81	3.33e-10
Q8IE85_PLAF7	HMPREF0866_01068	133	101	81	3.33e-10
Q8I4W1_PLAF7	HMPREF1447_00672	152	100	58	3.33e-10
Q8IJZ7_PLAF7	HMPREF0349_0670	135	100	58	3.33e-10
O97327_PLAF7	HMPREF1403_01664	127	108	43	3.33e-10
Q8IHP2_PLAF7	HMPREF1403_01664	127	108	43	3.34e-10
Q7KQK0_PLAF7	HMPREF9520_03352	147	108	43	3.34e-10
Q8I3Y0_PLAF7	HRAG_01595	128	104	64	3.34e-10
O96228_PLAF7	HMPREF1415_00483	149	118	11	3.34e-10
Q8I234_PLAF7	HMPREF9469_05845	143	106	79	3.34e-10
Q8I5V6_PLAF7	HMPREF9469_05845	143	106	79	3.34e-10
Q8I2G4_PLAF7	HMPREF1526_02176	124	112	26	3.34e-10
A0A144A323_PLAF7	ECSF_4018	110	363	99	3.34e-10
Q8IIL4_PLAF7	CLOM621_05236	109	230	87	3.34e-10
Q8I720_PLAF7	METSMIALI_01655	133	113	8	3.34e-10
C6KSM1_PLAF7	HMPREF1436_00790	147	113	8	3.34e-10
Q8IBZ0_PLAF7	COPCOM_00908	145	123	5	3.34e-10
Q8I512_PLAF7	CSBG_01768	138	174	58	3.34e-10
Q8IL00_PLAF7	HMPREF1014_00980	90	242	54	3.34e-10
C0H5I8_PLAF7	HMPREF1014_00980	90	242	54	3.35e-10
O96116_PLAF7	HMPREF9447_00018	152	101	69	3.35e-10
Q8IAL3_PLAF7	HMPREF9447_00018	152	101	69	3.35e-10
Q8IL31_PLAF7	HMPREF0874_01491	152	101	69	3.35e-10
Q9U0H5_PLAF7	HMPREF9459_00921	152	101	69	3.35e-10
Q8I5A3_PLAF7	HMPREF9459_00921	148	101	69	3.36e-10
Q8IIE2_PLAF7	METSMIF1_02160	148	101	69	3.36e-10
Q8IE08_PLAF7	METSMIF1_02160	148	101	69	3.36e-10
Q8I6Z5_PLAF7	METSMIALI_01583	148	101	69	3.36e-10
Q8IBF8_PLAF7	METSMIALI_01583	148	101	69	3.36e-10
A0A144A1B3_PLAF7	HMPREF1030_05341	148	101	69	3.36e-10
Q9TY99_PLAF7	HMPREF1030_05341	141	101	69	3.36e-10
Q8IFM7_PLAF7	HMPREF9428_03174	141	101	69	3.36e-10
A0A5K1K8U7_PLAF7	HMPREF9428_03174	151	101	69	3.36e-10
Q8IB99_PLAF7	CLOSTHATH_03233	151	101	69	3.36e-10
Q8IIB3_PLAF7	CLOSTHATH_03233	138	101	69	3.36e-10
Q8IB08_PLAF7	HMPREF9024_00852	147	101	69	3.37e-10
Q8II30_PLAF7	HMPREF9446_00508	146	101	69	3.37e-10
Q8I5K9_PLAF7	MITSMUL_05618	143	115	13	3.37e-10
O96289_PLAF7	BSHG_3056	143	115	13	3.37e-10
Q9U0I1_PLAF7	HMPREF0511_1470	127	116	13	3.37e-10
C0H563_PLAF7	CLOBOL_05881	144	115	13	3.37e-10
Q8IJA9_PLAF7	HMPREF1392_00401	120	112	39	3.38e-10
Q8I447_PLAF7	STRINF_00297	124	130	63	3.38e-10
C6S3I8_PLAF7	HMPREF0219_2066	106	252	45	3.38e-10
Q8ILR3_PLAF7	HMPREF0220_3002	106	252	45	3.38e-10
Q8IHR4_PLAF7	HMPREF1018_00047	134	110	41	3.38e-10
Q8I6T2_PLAF7	HMPREF1431_00287	133	110	41	3.38e-10
Q7KWJ2_PLAF7	HMPREF1445_00461	147	96	95	3.38e-10
Q9NLB4_PLAF7	HMPREF1427_00263	153	96	95	3.38e-10
Q9NLA8_PLAF7	HMPREF1427_00263	127	96	95	3.39e-10
Q8IDZ1_PLAF7	FPR_13400	127	96	95	3.39e-10
Q8IM72_PLAF7	HMPREF1405_00825	127	96	95	3.39e-10
A0A144A1U3_PLAF7	HMPREF1405_00825	127	96	95	3.39e-10
Q8IJ30_PLAF7	HMPREF1433_00168	127	96	95	3.39e-10
Q8I2E9_PLAF7	HMPREF1208_01455	137	101	58	3.39e-10
Q8IK62_PLAF7	HMPREF1208_01455	138	101	58	3.39e-10
Q8IAN7_PLAF7	METSMIF1_02892	138	101	58	3.39e-10
Q8IJ32_PLAF7	METSMIF1_02892	138	101	58	3.39e-10
Q8ILT2_PLAF7	METSMIALI_00829	138	101	58	3.39e-10
O77395_PLAF7	HMPREF9520_03352	147	96	95	3.4e-10
C0H4A0_PLAF7	RTO_18990	148	159	41	3.4e-10
Q8IEH7_PLAF7	HMPREF0542_10896	112	247	72	3.4e-10
Q8I5L4_PLAF7	HMPREF0542_10896	112	247	72	3.4e-10
C6S3G2_PLAF7	FSEG_01765	128	107	32	3.4e-10
Q8IKN7_PLAF7	OFAG_00196	110	257	38	3.4e-10
Q8I260_PLAF7	OFAG_00196	98	257	38	3.4e-10
Q8II79_PLAF7	RUMHYD_02760	128	108	68	3.4e-10
A0A5K1K8L5_PLAF7	CIT292_07237	146	120	5	3.4e-10
A0A144A4C1_PLAF7	CIT292_07237	148	120	5	3.4e-10
RH5IP_PLAF7	CLOSCI_02023	148	120	5	3.4e-10
Q8IAU4_PLAF7	HMPREF1308_01598	151	112	27	3.4e-10
Q8IB75_PLAF7	CLOSTHATH_04250	146	125	47	3.4e-10
Q8IDR1_PLAF7	HMPREF1006_00506	145	117	33	3.4e-10
Q8I2Y9_PLAF7	HMPREF9452_00035	90	242	83	3.4e-10
Q8I418_PLAF7	HMPREF9452_00035	90	242	83	3.4e-10
Q8I661_PLAF7	HMPREF1479_00492	104	243	89	3.41e-10
Q8I2W3_PLAF7	OFBG_00455	104	243	89	3.41e-10
A0A143ZXP1_PLAF7	ROSEINA2194_00440	102	243	89	3.41e-10
Q8IDY3_PLAF7	BACSTE_03091	102	243	89	3.41e-10
Q8IKW9_PLAF7	BACSTE_03091	102	243	89	3.41e-10
A0A5K1K8V8_PLAF7	HMPREF1477_01877	90	253	71	3.41e-10
O97299_PLAF7	MHY_07250	90	246	84	3.41e-10
Q8I5Q7_PLAF7	HMPREF0402_02441	143	107	34	3.41e-10
C6KTB2_PLAF7	HMPREF0402_02441	143	107	34	3.41e-10
Q8IC16_PLAF7	HMPREF0989_01650	146	113	34	3.41e-10
Q9U0H6_PLAF7	CLOM621_08170	92	240	47	3.41e-10
Q8IB82_PLAF7	PREVCOP_05266	90	240	47	3.42e-10
C6KSZ5_PLAF7	HMPREF0511_1470	127	119	17	3.42e-10
O97333_PLAF7	HMPREF9552_03049	90	241	99	3.42e-10
C6S3I0_PLAF7	HMPREF9446_00986	90	241	99	3.42e-10
Q8I2S9_PLAF7	HMPREF9446_00986	90	241	99	3.42e-10
Q8IC14_PLAF7	CUW_0571	90	241	99	3.43e-10
C6KT76_PLAF7	BSGG_1727	138	188	59	3.43e-10
C6KT55_PLAF7	FMAG_01999	139	105	51	3.43e-10
Q8I1V2_PLAF7	BBNG_00454	147	105	51	3.43e-10
Q8I3X4_PLAF7	BACUNI_00883	136	140	70	3.44e-10
Q8I2X0_PLAF7	CLOSPO_01042	99	237	69	3.44e-10
Q8I2E4_PLAF7	CLOSPO_01042	92	237	69	3.44e-10
Q8I322_PLAF7	HMPREF9454_01083	144	108	58	3.44e-10
C0H4S5_PLAF7	HPMG_01824	144	108	58	3.44e-10
Q8I2H3_PLAF7	CUU_2977	133	108	58	3.44e-10
Q8IIY4_PLAF7	FMAG_02491	146	116	8	3.44e-10
Q8IB20_PLAF7	FMAG_02491	146	116	8	3.44e-10
C6KT75_PLAF7	HMPREF1214_03208	142	104	65	3.44e-10
Q8IAZ8_PLAF7	CSBG_01768	144	165	90	3.44e-10
Q8IEM4_PLAF7	HMPREF0372_01172	98	241	70	3.45e-10
Q8IJ58_PLAF7	HMPREF0372_01172	98	241	70	3.45e-10
C6KSU8_PLAF7	HMPREF9451_00326	97	240	80	3.45e-10
Q8I3A1_PLAF7	METSMIF1_02891	97	240	80	3.45e-10
Q8IL94_PLAF7	HMPREF0986_00940	95	434	66	3.46e-10
C0H466_PLAF7	HMPREF1440_00139	137	113	23	3.46e-10
O97236_PLAF7	HMPREF1532_02627	150	119	4	3.46e-10
C0H4B0_PLAF7	HMPREF1405_00915	149	121	3	3.46e-10
Q8IIG6_PLAF7	HMPREF1022_00848	135	176	78	3.46e-10
C0H4H7_PLAF7	HMPREF9520_00093	138	110	22	3.47e-10
A0A5K1K8J8_PLAF7	ANACAC_02126	138	110	22	3.47e-10
A0A143ZWJ6_PLAF7	HMPREF9418_0120	147	111	22	3.47e-10
Q8I364_PLAF7	HMPREF9475_01884	90	254	78	3.47e-10
A0A5K1K989_PLAF7	HMPREF9475_01884	90	254	78	3.47e-10
C6KSL1_PLAF7	HMPREF0220_0101	97	256	39	3.47e-10
O96110_PLAF7	HMPREF9945_02090	97	256	39	3.47e-10
Q8I5U6_PLAF7	HMPREF1210_01745	138	106	79	3.47e-10
Q8ILQ6_PLAF7	PROSTU_03354	101	253	74	3.47e-10
Q9U0I3_PLAF7	PROSTU_03354	101	253	74	3.47e-10
Q8IIF5_PLAF7	HMPREF9454_01083	133	114	14	3.47e-10
Q8IM50_PLAF7	DORLON_00030	128	99	71	3.47e-10
Q8I621_PLAF7	FVAG_01932	144	130	76	3.47e-10
A0A5K1K956_PLAF7	HMPREF0534_1309	98	240	74	3.47e-10
Q8IIP2_PLAF7	HMPREF0538_21400	98	240	74	3.48e-10
Q8IL23_PLAF7	HMPREF1447_01437	127	112	53	3.48e-10
Q8IKV2_PLAF7	HMPREF1402_01602	147	116	20	3.48e-10
O97334_PLAF7	STRINF_01035	128	112	25	3.48e-10
Q8IK02_PLAF7	HMPREF1450_01526	149	99	82	3.49e-10
Q8IIP6_PLAF7	HMPREF9406_3987	102	259	45	3.49e-10
Q8I557_PLAF7	CSBG_00654	101	259	45	3.49e-10
Q8ILY9_PLAF7	HMPREF0819_0360	96	219	62	3.49e-10
C6KSP5_PLAF7	HMPREF1433_00967	144	105	40	3.49e-10
Q8IM26_PLAF7	HMPREF1478_00842	152	98	41	3.49e-10
C0H4U8_PLAF7	HMPREF1478_00842	142	98	41	3.49e-10
Q8IKQ7_PLAF7	CLOBAR_00211	142	98	41	3.5e-10
Q8ILD4_PLAF7	CLOBAR_00211	133	98	41	3.5e-10
Q8ILF1_PLAF7	EUR_05260	133	98	41	3.5e-10
O97331_PLAF7	ERE_14210	133	98	41	3.5e-10
Q8IJX5_PLAF7	CSAG_01247	137	98	41	3.5e-10
Q8ILB9_PLAF7	HMPREF1445_00124	148	122	2	3.5e-10
Q8IBH1_PLAF7	HMPREF1426_01424	149	117	23	3.5e-10
A0A144A0Z6_PLAF7	BSGG_1727	138	195	19	3.5e-10
Q8I2Q0_PLAF7	HMPREF0406_00471	105	258	39	3.5e-10
Q8I5N2_PLAF7	HMPREF0406_00471	98	258	39	3.5e-10
Q8I603_PLAF7	METSMIALI_00817	138	116	68	3.5e-10
C6KTA3_PLAF7	HMPREF1408_01654	143	106	33	3.5e-10
Q8I610_PLAF7	HMPREF0240_00649	122	127	22	3.5e-10
C6KSW6_PLAF7	HMPREF0490_02459	110	254	41	3.51e-10
Q8ILG0_PLAF7	HMPREF1216_02205	103	254	41	3.51e-10
Q8ILR7_PLAF7	HMPREF1419_00718	150	114	16	3.51e-10
C6S3E1_PLAF7	ANACOL_01958	128	108	93	3.51e-10
Q8IIU9_PLAF7	HMPREF9477_01471	143	112	21	3.51e-10
Q8IJV2_PLAF7	HMPREF0404_00516	144	117	18	3.51e-10
Q8I4P9_PLAF7	HMPREF0541_02892	90	229	71	3.51e-10
Q8IKC6_PLAF7	HMPREF0541_02892	90	229	71	3.51e-10
Q8ILC3_PLAF7	HMPREF1211_04755	135	173	83	3.51e-10
Q8I489_PLAF7	FUAG_00435	109	240	80	3.51e-10
O97462_PLAF7	HMPREF0219_2385	97	244	74	3.51e-10
Q8I2E7_PLAF7	HMPREF0220_0101	97	244	74	3.51e-10
Q8IEP1_PLAF7	HMPREF1419_00244	142	112	33	3.51e-10
Q8II49_PLAF7	HMPREF9473_00396	145	112	33	3.51e-10
Q8I369_PLAF7	PSAG_02105	151	115	15	3.51e-10
Q8ILT9_PLAF7	HMPREF9519_00910	101	293	55	3.51e-10
Q8IJY8_PLAF7	HMPREF0996_02209	97	242	71	3.51e-10
Q8IKG2_PLAF7	HMPREF0996_02209	97	242	71	3.51e-10
Q9U0G6_PLAF7	HMPREF0987_00095	151	100	75	3.51e-10
C6KSU7_PLAF7	HMPREF1014_05726	128	101	22	3.51e-10
Q8IJR9_PLAF7	RUMOBE_00871	90	252	39	3.51e-10
Q8I516_PLAF7	CLOHYLEM_07022	90	239	74	3.51e-10
C6KT72_PLAF7	CLOHYLEM_07022	90	239	74	3.51e-10
Q8I5A4_PLAF7	FMAG_02401	150	118	11	3.51e-10
Q8IDS0_PLAF7	HMPREF1410_01094	145	108	82	3.51e-10
Q8IIJ0_PLAF7	HMPREF1441_00817	134	116	32	3.51e-10
Q8I218_PLAF7	HCMG_00549	128	109	59	3.51e-10
Q8I209_PLAF7	MBAG_00023	133	109	59	3.51e-10
Q8II55_PLAF7	HMPREF9447_02796	136	116	15	3.51e-10
Q8I3J3_PLAF7	STRINF_00268	142	116	15	3.51e-10
Q8ILB5_PLAF7	COLAER_00849	135	116	15	3.51e-10
Q8IIS8_PLAF7	HMPREF1022_02042	128	108	59	3.51e-10
Q8IIK0_PLAF7	HMPREF1402_01102	147	122	22	3.51e-10
MCA3_PLAF7	EUBVEN_02466	132	119	6	3.51e-10
Q8I242_PLAF7	HMPREF0401_01101	140	114	19	3.51e-10
A0A144A022_PLAF7	ANASTE_02089	128	97	77	3.51e-10
C6KT92_PLAF7	ANACOL_03486	128	97	77	3.51e-10
Q8IAN5_PLAF7	HMPREF1004_03656	153	117	13	3.51e-10
Q8IJK4_PLAF7	HMPREF1425_00561	141	114	19	3.51e-10
Q8IDT3_PLAF7	HMPREF1210_02418	146	124	20	3.51e-10
Q8IKW1_PLAF7	BACPEC_03277	140	104	37	3.51e-10
Q8I340_PLAF7	BACPEC_03277	151	104	37	3.51e-10
Q8II05_PLAF7	HMPREF9497_01853	142	106	38	3.51e-10
Q8I665_PLAF7	HMPREF1486_05497	97	258	62	3.51e-10
Q8IBE3_PLAF7	HMPREF1486_05497	97	258	62	3.51e-10
Q8IIP9_PLAF7	CLOSPO_01830	110	245	87	3.51e-10
Q8IDL8_PLAF7	RUMOBE_00320	152	108	60	3.51e-10
Q8I2Z5_PLAF7	HMPREF9022_02250	147	108	60	3.51e-10
C0H4N2_PLAF7	FMAG_02110	145	118	29	3.51e-10
Q8I2P8_PLAF7	HMPREF0536_11638	145	129	7	3.51e-10
Q8IBN2_PLAF7	CC1_23380	98	248	78	3.51e-10
Q8I5M5_PLAF7	HMPREF0352_1352	108	248	78	3.51e-10
Q8I3D8_PLAF7	HMPREF1004_01808	124	112	28	3.51e-10
A0A5K1K8X1_PLAF7	HMPREF1475_01277	144	109	31	3.52e-10
Q8ILV7_PLAF7	HMPREF1211_00950	144	119	47	3.52e-10
Q8IKE5_PLAF7	HMPREF1422_00871	152	113	41	3.52e-10
C0H467_PLAF7	HMPREF1437_00260	148	117	31	3.52e-10
Q8IL82_PLAF7	HMPREF1437_00260	152	117	31	3.52e-10
Q8I5B2_PLAF7	HMPREF1447_01437	127	110	28	3.52e-10
Q8I317_PLAF7	HMPREF9521_01914	145	110	28	3.52e-10
O77342_PLAF7	HMPREF0240_01933	147	102	50	3.52e-10
Q8IIE7_PLAF7	HMPREF1410_01365	128	112	44	3.52e-10
Q8IKW0_PLAF7	HMPREF1414_00159	137	116	15	3.52e-10
Q8I3F8_PLAF7	HMPREF1409_01602	146	115	18	3.52e-10
Q8IED6_PLAF7	CLOSS21_02892	132	112	26	3.52e-10
C6KTE0_PLAF7	CLOSS21_02892	132	112	26	3.52e-10
Q8II51_PLAF7	HMPREF0557_02479	138	108	33	3.52e-10
Q8III2_PLAF7	HMPREF0557_02479	138	108	33	3.53e-10
Q8IB86_PLAF7	HMPREF1411_00344	127	100	58	3.53e-10
Q8IKW7_PLAF7	HMPREF9545_04873	109	378	93	3.54e-10
Q8I4Z2_PLAF7	HMPREF9467_03651	147	104	84	3.54e-10
O96235_PLAF7	FMAG_01163	128	113	35	3.54e-10
Q8IBM1_PLAF7	HMPREF4655_20462	124	112	48	3.54e-10
Q8ILP1_PLAF7	HMPREF1405_00915	149	112	92	3.54e-10
Q8IL32_PLAF7	HMPREF1481_01538	108	469	70	3.54e-10
B9ZSI3_PLAF7	HMPREF1409_00138	143	119	12	3.54e-10
C0H4M2_PLAF7	HOLDEFILI_00849	112	263	32	3.54e-10
Q8IKD0_PLAF7	HMPREF1007_00329	152	96	95	3.54e-10
O77341_PLAF7	HMPREF1004_03656	148	114	44	3.54e-10
Q8I413_PLAF7	HMPREF9553_04581	97	231	97	3.54e-10
A0A143ZYQ2_PLAF7	HMPREF9553_04581	97	231	97	3.54e-10
A0A5K1K8A0_PLAF7	HMPREF1426_00527	151	110	33	3.54e-10
Q8I2M2_PLAF7	HMPREF1426_00527	151	110	33	3.54e-10
Q8I4Y2_PLAF7	EUBDOL_00787	135	110	33	3.54e-10
A0A143ZVJ8_PLAF7	FP2_18560	145	112	62	3.54e-10
Q8IIA3_PLAF7	STRINF_01035	128	112	10	3.54e-10
Q8ILB8_PLAF7	FSDG_00135	135	110	33	3.55e-10
Q8IIM7_PLAF7	HMPREF0983_00810	109	249	43	3.55e-10
A0A144A308_PLAF7	BXY_47350	144	124	74	3.55e-10
O77337_PLAF7	HMPREF0326_01669	134	117	27	3.55e-10
Q8IKF2_PLAF7	CLOSTASPAR_00153	110	244	79	3.56e-10
A0A5K1K8R1_PLAF7	LRHM_1787	110	244	79	3.56e-10
A0A5K1K911_PLAF7	HMPREF1018_03606	143	116	23	3.56e-10
Q8I307_PLAF7	PROVRETT_07993	90	243	54	3.56e-10
Q8I4Z1_PLAF7	HMPREF0673_02436	102	241	71	3.56e-10
Q8ILT3_PLAF7	HMPREF0619_00108	144	116	34	3.56e-10
Q8I1S1_PLAF7	HMPREF1441_00170	140	119	21	3.56e-10
Q8IJV0_PLAF7	HMPREF1443_00848	140	119	21	3.56e-10
O77397_PLAF7	CLOSTASPAR_00153	110	262	10	3.56e-10
Q8IC33_PLAF7	HMPREF0995_05389	139	107	35	3.56e-10
Q8IBA2_PLAF7	HMPREF9531_03914	95	417	28	3.56e-10
Q8IK27_PLAF7	ESBG_03505	103	242	79	3.56e-10
Q9U0I4_PLAF7	METSMIALI_00160	146	168	55	3.56e-10
Q8I4X4_PLAF7	FMAG_01999	139	115	12	3.57e-10
A0A143ZVB5_PLAF7	HMPREF9488_01883	139	115	12	3.57e-10
Q8I3J5_PLAF7	HMPREF0322_04072	147	115	12	3.57e-10
Q8IB05_PLAF7	HMPREF1414_00159	137	109	59	3.57e-10
Q8IEH9_PLAF7	HMPREF1419_00718	136	113	10	3.57e-10
Q8ILJ6_PLAF7	HMPREF1412_01548	127	119	5	3.57e-10
Q8IBK0_PLAF7	CLOSS21_02698	105	234	64	3.57e-10
Q8I517_PLAF7	CLOSTHATH_03444	105	234	64	3.58e-10
Q8ID38_PLAF7	HMPREF0511_0599	145	112	25	3.58e-10
Q8IIX4_PLAF7	HMPREF0511_0599	145	112	25	3.58e-10
O97247_PLAF7	HMPREF1417_00494	127	112	25	3.58e-10
C0H4B9_PLAF7	DESPIG_01213	129	156	63	3.58e-10
O96174_PLAF7	HMPREF0369_01572	98	229	72	3.58e-10
C0H512_PLAF7	ANACAC_02126	138	110	42	3.58e-10
C6S3C9_PLAF7	HMPREF1020_03688	133	172	12	3.58e-10
Q8IBU0_PLAF7	HMPREF9464_00368	152	110	19	3.58e-10
Q8IK06_PLAF7	HMPREF0819_1408	152	110	19	3.58e-10
Q8IB95_PLAF7	FVAG_01819	139	110	19	3.58e-10
A0A143ZZW7_PLAF7	HMPREF0619_00721	147	140	49	3.58e-10
C6KTD5_PLAF7	HMPREF9412_5287	140	106	57	3.59e-10
Q8I2G9_PLAF7	HMPREF1404_00331	137	109	26	3.59e-10
C6KT61_PLAF7	HMPREF1411_00071	137	109	26	3.59e-10
C0H4U7_PLAF7	HMPREF1307_03004	130	110	34	3.59e-10
Q8IKJ1_PLAF7	HMPREF1404_00050	144	119	8	3.59e-10
Q8I1Y7_PLAF7	HMPREF1484_00601	138	109	19	3.59e-10
O96113_PLAF7	HMPREF0623_1644	141	109	19	3.59e-10
Q8I3U8_PLAF7	BACINT_01848	131	117	8	3.59e-10
C0H4G6_PLAF7	HMPREF0623_0762	131	102	21	3.59e-10
Q8IJN5_PLAF7	HMPREF0623_0762	143	102	21	3.59e-10
Q8IL86_PLAF7	HMPREF0542_10668	143	102	21	3.59e-10
Q8II88_PLAF7	HMPREF0535_1350	136	102	21	3.59e-10
A0A5K1K922_PLAF7	HMPREF9453_00716	103	235	82	3.59e-10
C0H532_PLAF7	CLOBOL_02797	107	234	92	3.59e-10
Q8IC18_PLAF7	CLOBOL_02797	107	234	92	3.59e-10
Q8IBX0_PLAF7	HMPREF9454_01058	93	234	92	3.59e-10
Q8I3R4_PLAF7	HMPREF9454_01058	93	234	92	3.59e-10
C6KSX7_PLAF7	COLAER_02218	108	234	92	3.59e-10
Q8I469_PLAF7	EUBHAL_02511	127	112	21	3.59e-10
Q8IIH8_PLAF7	BACPEC_01943	127	112	21	3.59e-10
O77361_PLAF7	HMPREF9443_00324	128	112	23	3.59e-10
Q8IDB8_PLAF7	HMPREF1404_00018	128	112	23	3.59e-10
Q8II16_PLAF7	HMPREF1404_00018	128	112	23	3.59e-10
C0H4B5_PLAF7	HMPREF1396_00939	128	112	23	3.59e-10
Q8II29_PLAF7	HMPREF1396_00939	128	112	23	3.59e-10
A0A5K1K8S2_PLAF7	HMPREF1423_00242	128	112	23	3.59e-10
C0H5E1_PLAF7	HMPREF1423_00242	128	112	23	3.59e-10
Q8IBM9_PLAF7	HMPREF9467_03389	128	112	23	3.59e-10
Q8IJ43_PLAF7	HMPREF9467_03389	128	112	23	3.59e-10
Q8IBQ6_PLAF7	HMPREF1022_00505	148	103	69	3.59e-10
Q8I6Z9_PLAF7	HMPREF9516_00692	101	282	73	3.59e-10
Q8ILP6_PLAF7	CLOLEP_02963	128	110	26	3.59e-10
Q8IM05_PLAF7	HMPREF9478_02478	144	119	19	3.59e-10
A0A143ZWT9_PLAF7	HMPREF0983_00740	145	104	48	3.59e-10
Q8IIM2_PLAF7	HMPREF1417_00855	140	104	48	3.59e-10
Q8I5S6_PLAF7	HMPREF1408_01654	143	119	19	3.59e-10
Q8IJG6_PLAF7	MHY_04550	143	129	5	3.59e-10
C0H496_PLAF7	BACEGG_02971	92	235	68	3.59e-10
A0A144A171_PLAF7	BACEGG_02971	92	235	68	3.59e-10
O77371_PLAF7	HMPREF0623_1831	99	261	9	3.59e-10
Q8IFK8_PLAF7	HMPREF1210_01237	104	261	9	3.59e-10
A0A5K1K8J0_PLAF7	CUY_3641	149	120	31	3.59e-10
C6KT17_PLAF7	HMPREF9538_04640	152	114	62	3.59e-10
C0H5N3_PLAF7	HMPREF9538_04640	152	114	62	3.59e-10
Q8IKP1_PLAF7	HMPREF9534_02527	95	425	53	3.59e-10
Q8IIA2_PLAF7	HMPREF0179_02625	143	108	87	3.59e-10
Q8I300_PLAF7	HMPREF0847_00141	143	109	63	3.59e-10
C6S3E9_PLAF7	HMPREF1705_00827	143	109	63	3.59e-10
C0H4K7_PLAF7	STRINF_00297	128	128	8	3.59e-10
Q8IHU9_PLAF7	ROSINTL182_05044	150	163	66	3.59e-10
Q8I642_PLAF7	HMPREF9474_00957	90	247	64	3.59e-10
Q8IDC6_PLAF7	MITSMUL_05189	110	303	94	3.59e-10
Q8I2T2_PLAF7	HMPREF0493_0612	133	109	35	3.59e-10
Q8IBY1_PLAF7	HMPREF9476_01722	138	149	35	3.59e-10
Q8I4X5_PLAF7	HMPREF1526_01958	135	104	9	3.59e-10
Q8ILJ4_PLAF7	CLONEX_02083	136	104	9	3.59e-10
Q8IC20_PLAF7	CLONEX_02083	136	104	9	3.6e-10
A0A5K1K826_PLAF7	HMPREF1428_01561	135	104	9	3.6e-10
Q8I6Z2_PLAF7	HMPREF1208_02317	151	109	19	3.6e-10
Q8IKE9_PLAF7	HMPREF9497_01853	134	104	9	3.6e-10
Q8I233_PLAF7	PEPMIC_00693	144	187	21	3.6e-10
Q8IBU9_PLAF7	SUBVAR_05393	138	118	9	3.6e-10
Q8I266_PLAF7	HMPREF0101_03041	143	118	10	3.6e-10
A0A5K1K9E7_PLAF7	CLORAM_00544	148	103	70	3.6e-10
Q8IB55_PLAF7	HMPREF1415_00455	127	103	66	3.6e-10
Q8IFP5_PLAF7	HMPREF0322_02815	135	113	9	3.6e-10
Q8IBY5_PLAF7	HMPREF1215_01982	106	245	31	3.6e-10
C6KTB3_PLAF7	HMPREF1215_01982	106	245	31	3.61e-10
Q8I2R8_PLAF7	HMPREF1017_03956	142	97	28	3.61e-10
C6KTF1_PLAF7	HMPREF1423_00024	134	113	19	3.61e-10
O96118_PLAF7	HMPREF1425_00465	134	113	19	3.61e-10
O96149_PLAF7	HMPREF1425_00465	145	113	19	3.61e-10
Q8IJT8_PLAF7	MBAG_01923	139	102	88	3.61e-10
Q8IM85_PLAF7	HMPREF9008_02668	120	113	19	3.61e-10
Q8IKD7_PLAF7	HMPREF1024_03279	138	102	88	3.61e-10
Q8I2Y1_PLAF7	HMPREF1307_03004	130	102	88	3.61e-10
Q8IDS7_PLAF7	HMPREF0326_00333	128	113	19	3.61e-10
Q8I249_PLAF7	HMPREF1532_02627	134	100	91	3.61e-10
Q8I408_PLAF7	HMPREF0994_01049	128	113	63	3.61e-10
Q8II43_PLAF7	HMPREF0847_01722	139	132	22	3.61e-10
A0A5K1K8Y8_PLAF7	HMPREF1033_01597	95	242	80	3.61e-10
Q8IEP9_PLAF7	HMPREF1033_01597	95	242	80	3.61e-10
Q8IIQ0_PLAF7	HMPREF1532_00263	97	242	80	3.61e-10
Q8IAY8_PLAF7	HMPREF1532_00263	97	242	80	3.61e-10
Q8IK05_PLAF7	CK5_12520	100	242	80	3.61e-10
Q8I212_PLAF7	BACOVA_01052	99	242	80	3.61e-10
A0A5K1K8Q7_PLAF7	BACOVA_01052	99	242	80	3.61e-10
Q8I273_PLAF7	BIFPSEUDO_02452	93	242	80	3.61e-10
Q8IKQ5_PLAF7	HMPREF9418_0988	109	252	66	3.62e-10
Q8IAS6_PLAF7	HMPREF9418_1601	100	253	40	3.62e-10
Q8IBZ6_PLAF7	HMPREF0105_4048	111	253	40	3.62e-10
Q8ILR6_PLAF7	BSEG_03665	111	253	40	3.62e-10
A0A143ZWI7_PLAF7	BACDOR_04101	142	113	47	3.62e-10
Q8I3R2_PLAF7	HMPREF1016_03582	142	113	47	3.62e-10
Q8IEI6_PLAF7	PSAG_01754	104	240	74	3.63e-10
Q8I4V0_PLAF7	BSHG_4218	138	107	49	3.63e-10
A0A5K1K8S0_PLAF7	HMPREF9520_01619	144	107	49	3.63e-10
Q8IEB2_PLAF7	HMPREF1428_01530	127	100	37	3.63e-10
A0A144A1W6_PLAF7	HMPREF1032_01425	144	185	22	3.63e-10
Q8I1T7_PLAF7	HMPREF9420_0469	105	235	69	3.63e-10
A0A5K1K8W3_PLAF7	CLOSS21_02698	105	235	69	3.63e-10
Q8I3Y4_PLAF7	RTO_15290	142	108	40	3.63e-10
Q8I2A8_PLAF7	HMPREF9538_05832	142	108	40	3.63e-10
Q8IJ69_PLAF7	HMPREF9538_05832	140	108	40	3.63e-10
Q8IDC0_PLAF7	HMPREF1431_00287	141	108	40	3.63e-10
O77396_PLAF7	HMPREF1014_01046	109	250	75	3.63e-10
Q8IL17_PLAF7	HMPREF1004_04327	134	101	13	3.63e-10
Q8IJP9_PLAF7	METSMIF1_02906	144	121	4	3.63e-10
Q8I442_PLAF7	FUAG_02865	97	245	48	3.64e-10
C0H530_PLAF7	FUAG_02865	97	245	48	3.64e-10
Q8I5B4_PLAF7	CLOSTMETH_01269	109	253	64	3.64e-10
C6KTB1_PLAF7	HMPREF9011_02802	128	138	93	3.64e-10
C6S3H8_PLAF7	HMPREF9531_03914	95	411	41	3.64e-10
Q8IEL9_PLAF7	HMPREF0866_03057	109	240	75	3.64e-10
A0A5K1K8K9_PLAF7	HMPREF1486_05137	103	243	79	3.64e-10
Q8IIW6_PLAF7	HMPREF0991_02518	103	243	79	3.64e-10
Q8IJL6_PLAF7	CLOLEP_02591	149	127	9	3.64e-10
Q8I3K0_PLAF7	ENTCAN_08841	128	117	10	3.64e-10
Q8IDA7_PLAF7	HMPREF9469_00552	110	231	65	3.65e-10
O96265_PLAF7	HMPREF9469_00552	110	231	65	3.65e-10
A0A143ZVN3_PLAF7	HMPREF1422_01357	144	106	32	3.65e-10
Q8IEU7_PLAF7	HMPREF1422_01357	148	106	32	3.65e-10
O96126_PLAF7	HMPREF1450_01482	134	106	32	3.65e-10
Q8IJT6_PLAF7	HMPREF1026_02293	138	103	36	3.65e-10
Q8IHQ8_PLAF7	HMPREF1420_01682	143	117	19	3.65e-10
Q8I5U9_PLAF7	COLSTE_00123	112	201	66	3.65e-10
C0H4M1_PLAF7	BSFG_02422	136	155	34	3.65e-10
Q8IHT3_PLAF7	HMPREF9518_00076	101	279	82	3.65e-10
Q8I358_PLAF7	HMPREF0127_04992	105	239	74	3.65e-10
C0H547_PLAF7	HMPREF0127_04992	104	239	74	3.65e-10
O97321_PLAF7	HMPREF1443_01040	148	110	45	3.65e-10
Q8IDN4_PLAF7	HMPREF9444_00956	99	228	66	3.65e-10
A0A143ZZC6_PLAF7	HMPREF9444_00956	99	228	66	3.65e-10
C6KT22_PLAF7	HMPREF1479_00592	96	264	33	3.65e-10
Q8IJ96_PLAF7	HMPREF1479_00592	96	264	33	3.65e-10
Q8I5I3_PLAF7	HMPREF9453_00794	94	241	79	3.65e-10
O97241_PLAF7	HMPREF0216_00135	94	241	79	3.65e-10
Q8IKC5_PLAF7	EUBIFOR_01935	103	229	80	3.65e-10
Q8I5E6_PLAF7	EUBIFOR_01935	104	229	80	3.65e-10
Q8I3K7_PLAF7	CLOHIR_00837	103	229	80	3.65e-10
O96153_PLAF7	CLOHIR_00837	103	229	80	3.66e-10
Q8IIV9_PLAF7	HMPREF9401_2238	140	112	86	3.66e-10
Q8IEP2_PLAF7	BACINT_04925	110	335	54	3.66e-10
Q8IJ98_PLAF7	ALIPUT_02328	149	115	50	3.66e-10
Q8I246_PLAF7	EUBHAL_01790	109	265	45	3.66e-10
A0A144A2J0_PLAF7	HMPREF0847_01491	137	113	47	3.66e-10
Q8I219_PLAF7	HMPREF0847_01491	137	113	47	3.66e-10
O96267_PLAF7	HMPREF5505_1766	137	113	47	3.66e-10
Q8I407_PLAF7	HMPREF1403_01457	97	254	29	3.67e-10
A0A144A366_PLAF7	HMPREF1403_01457	97	254	29	3.67e-10
O77387_PLAF7	CLOSS21_00314	97	254	29	3.67e-10
Q8IJN9_PLAF7	SSJG_02659	104	254	29	3.67e-10
Q8I210_PLAF7	HMPREF1481_00770	105	256	42	3.67e-10
Q8IKJ5_PLAF7	HMPREF1481_00770	105	256	42	3.67e-10
Q8IL88_PLAF7	HMPREF0969_03068	110	325	79	3.67e-10
Q8I3A8_PLAF7	FVAG_01466	146	105	33	3.67e-10
O77335_PLAF7	FVAG_01466	146	105	33	3.67e-10
Q8IDB7_PLAF7	CLOLEP_02963	128	99	37	3.67e-10
Q8IEH8_PLAF7	HMPREF1423_01434	147	118	10	3.67e-10
Q8IAN1_PLAF7	HMPREF1406_01432	149	124	9	3.67e-10
Q8I5A1_PLAF7	BSCG_05434	140	120	23	3.67e-10
Q8IIN7_PLAF7	HMPREF9404_3488	138	129	44	3.67e-10
A0A143ZWN4_PLAF7	CLOSTHATH_02786	105	253	49	3.68e-10
Q8I395_PLAF7	HMPREF1705_01847	105	253	49	3.68e-10
A0A144A4V4_PLAF7	ANASTE_00893	112	261	62	3.68e-10
Q8I641_PLAF7	CK5_06680	112	261	62	3.68e-10
Q8I2X4_PLAF7	CUO_0282	107	262	63	3.68e-10
Q8ILA1_PLAF7	HMPREF0352_2602	107	262	63	3.68e-10
Q8I5P6_PLAF7	HMPREF0352_2602	100	262	63	3.68e-10
C6S3I2_PLAF7	ANHYDRO_00869	100	262	63	3.68e-10
Q8I4R5_PLAF7	HMPREF1011_01282	110	262	63	3.69e-10
Q8IBJ1_PLAF7	HMPREF1011_01282	103	262	63	3.69e-10
Q8IHV6_PLAF7	HMPREF0531_12995	97	262	63	3.69e-10
Q8IDZ2_PLAF7	HMPREF0531_12995	97	262	63	3.69e-10
Q8IHT5_PLAF7	HMPREF1475_01271	98	262	63	3.69e-10
Q8I1X5_PLAF7	HMPREF1475_01271	98	262	63	3.69e-10
C6KT36_PLAF7	METSMIALI_00830	93	262	63	3.7e-10
Q8I410_PLAF7	METSMIALI_00830	95	262	63	3.7e-10
Q8I409_PLAF7	HMPREF0106_03514	95	262	63	3.7e-10
Q8ILM9_PLAF7	HMPREF9024_01036	99	262	63	3.7e-10
Q8ID31_PLAF7	PREVCOP_05266	90	262	63	3.7e-10
Q8IJY7_PLAF7	HWAG_01088	92	262	63	3.7e-10
A0A144A0M5_PLAF7	FUAG_02421	105	241	67	3.7e-10
Q8IKK8_PLAF7	CSBG_00406	105	241	67	3.7e-10
Q8IIC5_PLAF7	HMPREF9488_02160	147	118	20	3.7e-10
Q8IER1_PLAF7	HMPREF0847_01559	100	229	65	3.7e-10
C0H485_PLAF7	HMPREF0542_11838	97	229	65	3.7e-10
Q8IJ00_PLAF7	PEPMIC_00916	147	119	3	3.71e-10
Q8I3W9_PLAF7	HMPREF0873_01777	126	103	50	3.71e-10
O97240_PLAF7	RUMOBE_02833	96	212	33	3.71e-10
Q8IAR3_PLAF7	HMPREF0535_0563	94	239	74	3.71e-10
O97274_PLAF7	HMPREF1015_02766	90	246	38	3.71e-10
Q8IAY2_PLAF7	HMPREF9474_00551	90	246	38	3.71e-10
Q8IM32_PLAF7	HMPREF9453_00109	143	123	6	3.71e-10
Q8IER5_PLAF7	HMPREF0539_1233	144	102	10	3.71e-10
Q9U0I0_PLAF7	HMPREF0539_1233	144	102	10	3.71e-10
Q8I0W1_PLAF7	HMPREF0538_21252	145	102	10	3.71e-10
Q8IB67_PLAF7	HMPREF1308_00688	106	234	92	3.71e-10
Q8I4T6_PLAF7	HMPREF1308_00688	106	234	92	3.71e-10
Q8IDJ8_PLAF7	HMPREF9445_02738	143	115	13	3.71e-10
C6KT51_PLAF7	HMPREF9445_02738	141	115	13	3.71e-10
O77353_PLAF7	HMPREF1478_00255	90	247	62	3.72e-10
Q8IM11_PLAF7	HMPREF0530_0294	90	247	62	3.72e-10
Q9NFB2_PLAF7	HMPREF0530_0294	90	247	62	3.72e-10
Q8IKV1_PLAF7	HMPREF9535_04343	90	247	62	3.72e-10
Q8IEI7_PLAF7	HMPREF9535_04343	90	247	62	3.72e-10
Q8IHW4_PLAF7	HMPREF1418_01632	120	97	84	3.72e-10
Q8IAX2_PLAF7	FSAG_001534	129	101	35	3.72e-10
C6S3K5_PLAF7	FSAG_001534	129	101	35	3.72e-10
Q8I2S1_PLAF7	CLOSPO_01218	129	101	35	3.72e-10
Q9NFB0_PLAF7	HMPREF1016_01965	127	106	78	3.72e-10
Q8I4Q0_PLAF7	HMPREF1016_01965	127	106	78	3.72e-10
Q8I4U9_PLAF7	HMPREF9517_01126	144	106	78	3.72e-10
Q8I5K4_PLAF7	HMPREF1434_00383	137	114	12	3.72e-10
Q8IJS2_PLAF7	HMPREF1440_00203	137	114	12	3.72e-10
C6KT54_PLAF7	HMPREF1477_00954	149	114	12	3.72e-10
Q8IHV2_PLAF7	HMPREF1477_00954	149	114	12	3.73e-10
Q8IKS2_PLAF7	ANACAC_03142	135	114	12	3.73e-10
Q8I2U4_PLAF7	ANACAC_03142	135	114	12	3.73e-10
Q8IEL6_PLAF7	HMPREF1024_02465	152	114	12	3.73e-10
Q8IJS6_PLAF7	HMPREF1024_02465	152	114	12	3.73e-10
Q8IBW6_PLAF7	HMPREF0400_00257	103	246	35	3.73e-10
Q8IIY3_PLAF7	DORFOR_02857	138	116	23	3.73e-10
Q8IFN3_PLAF7	HMPREF9445_01824	127	114	36	3.73e-10
Q8IEL2_PLAF7	CLOBAR_00656	127	114	36	3.74e-10
Q8IE96_PLAF7	CLOBAR_00656	127	114	36	3.74e-10
Q8IED7_PLAF7	HMPREF1208_00647	127	114	36	3.74e-10
Q8I5A9_PLAF7	HMPREF1392_00081	134	112	56	3.74e-10
C6KTF6_PLAF7	HMPREF1211_06862	103	241	66	3.74e-10
Q8ILB6_PLAF7	BIFBRE_04523	101	241	66	3.75e-10
O96203_PLAF7	ESCG_00907	107	531	94	3.75e-10
Q8I316_PLAF7	HMPREF0542_11838	97	231	72	3.75e-10
Q8I2Z4_PLAF7	HMPREF0127_03164	97	231	72	3.75e-10
A0A5K1K8U2_PLAF7	HMPREF0127_03164	97	231	72	3.75e-10
Q8IJ84_PLAF7	HMPREF9412_2945	97	231	72	3.75e-10
Q8IJF2_PLAF7	HMPREF9456_03140	140	119	5	3.75e-10
O96226_PLAF7	HMPREF1211_04727	139	117	7	3.75e-10
C0H4V3_PLAF7	HMPREF9022_02250	147	100	40	3.76e-10
Q8IBD1_PLAF7	ANACAC_01500	102	231	82	3.76e-10
Q8I5J6_PLAF7	HMPREF1011_01749	123	116	13	3.76e-10
Q8I3U2_PLAF7	CL2_10100	149	209	30	3.76e-10
Q8II65_PLAF7	HMPREF9406_4276	147	106	47	3.76e-10
Q8IJB1_PLAF7	HMPREF0982_02480	147	106	47	3.76e-10
Q8IKY5_PLAF7	HMPREF9521_01526	151	106	47	3.76e-10
Q8I1S0_PLAF7	CLOHYLEM_06260	124	106	69	3.76e-10
Q8IIM3_PLAF7	BIFADO_00728	97	244	46	3.76e-10
Q8IEB8_PLAF7	HMPREF0556_10092	97	244	46	3.76e-10
Q7KQK6_PLAF7	HMPREF0556_10092	98	244	46	3.76e-10
Q8ILQ5_PLAF7	HMPREF0874_01859	98	244	46	3.76e-10
O77379_PLAF7	HMPREF0485_01488	144	112	53	3.76e-10
A0A5K1K9G4_PLAF7	EUBIFOR_02037	144	112	53	3.76e-10
C0H5D2_PLAF7	BIFADO_01284	103	242	67	3.76e-10
Q9U0H7_PLAF7	HMPREF9010_00070	103	242	67	3.76e-10
Q8IKI5_PLAF7	HMPREF1007_02117	139	112	20	3.77e-10
Q8I4P3_PLAF7	BIFPSEUDO_03034	135	115	13	3.77e-10
A0A144A2R0_PLAF7	RUMHYD_02717	103	246	38	3.77e-10
Q9U5L9_PLAF7	RUMHYD_02717	103	246	38	3.77e-10
A0A144A3L0_PLAF7	HMPREF1210_01237	104	245	38	3.77e-10
Q8I2R6_PLAF7	CLOM621_08170	92	245	38	3.77e-10
Q8IKL1_PLAF7	CSBG_00406	105	257	56	3.77e-10
Q8IBN9_PLAF7	CIY_28610	105	257	56	3.77e-10
Q8I3M8_PLAF7	HMPREF0982_02480	148	103	76	3.77e-10
Q8I224_PLAF7	HMPREF0534_0402	151	103	76	3.77e-10
Q8I3E1_PLAF7	HMPREF0531_10844	111	238	56	3.77e-10
Q8IL93_PLAF7	HMPREF9404_4089	111	238	56	3.78e-10
O77316_PLAF7	HMPREF9450_02272	145	100	51	3.78e-10
Q8I1W8_PLAF7	METSMIF1_03628	129	100	51	3.78e-10
Q8IK12_PLAF7	ENC_12700	133	98	29	3.78e-10
Q8ILA3_PLAF7	BSIG_4230	129	143	7	3.78e-10
Q6ZMA8_PLAF7	HMPREF9478_02756	110	312	61	3.78e-10
Q8I0P6_PLAF7	HMPREF9534_02527	95	416	96	3.78e-10
Q7KQK5_PLAF7	HMPREF9446_00508	146	108	34	3.78e-10
Q8IC00_PLAF7	HMPREF0819_1392	128	117	41	3.79e-10
A0A5K1K8E3_PLAF7	HMPREF0026_02916	145	118	7	3.79e-10
Q8I4N7_PLAF7	HMPREF0404_00844	151	118	7	3.79e-10
A0A5K1K961_PLAF7	LAF_1642	148	118	7	3.79e-10
C6KST1_PLAF7	HMPREF1208_00275	148	118	7	3.79e-10
Q8I2G8_PLAF7	HMPREF1208_00275	148	118	7	3.79e-10
Q8I5Q4_PLAF7	ANACOL_04407	147	103	46	3.79e-10
Q8I569_PLAF7	CLOSTHATH_03444	105	233	57	3.79e-10
Q8I451_PLAF7	CLOSTASPAR_04283	105	233	57	3.79e-10
C6KT57_PLAF7	HMPREF9440_02161	150	106	33	3.79e-10
Q8IKT3_PLAF7	HMPREF9450_02272	145	106	33	3.79e-10
Q8ILH5_PLAF7	BACPLE_02360	138	114	36	3.8e-10
Q7K6B0_PLAF7	HMPREF1420_01682	143	108	58	3.8e-10
Q76NM7_PLAF7	FVAG_01898	138	132	58	3.8e-10
Q8I3E7_PLAF7	EUBSIR_01124	143	117	8	3.81e-10
O97295_PLAF7	HMPREF1431_01459	143	117	8	3.81e-10
Q8II85_PLAF7	HMPREF9464_00994	144	113	10	3.81e-10
Q8I5S8_PLAF7	HMPREF9464_00994	144	113	10	3.81e-10
Q8IDE0_PLAF7	PROVRETT_07993	90	235	52	3.81e-10
Q8IET3_PLAF7	HMPREF1477_01877	90	235	52	3.81e-10
Q8I3F5_PLAF7	HMPREF1020_03138	90	251	38	3.81e-10
Q8I254_PLAF7	HMPREF9418_0184	90	251	38	3.81e-10
Q8IJS1_PLAF7	HMPREF9478_01628	108	182	74	3.81e-10
Q8I5U3_PLAF7	HMPREF1427_01133	147	116	11	3.81e-10
Q8ID52_PLAF7	HMPREF1440_00139	137	108	22	3.82e-10
Q8I2S3_PLAF7	HMPREF0401_00998	152	97	81	3.82e-10
Q8IER6_PLAF7	BACFIN_05493	148	97	81	3.82e-10
Q8IKZ8_PLAF7	BACFIN_05493	148	97	81	3.82e-10
O97275_PLAF7	HMPREF1451_00123	135	97	81	3.82e-10
Q8IDM6_PLAF7	HMPREF1451_00123	138	97	81	3.82e-10
C6KSS2_PLAF7	HMPREF1432_00335	138	97	81	3.82e-10
Q8IJJ7_PLAF7	HMPREF1432_00335	149	97	81	3.82e-10
Q8I3I6_PLAF7	HMPREF1418_00532	149	97	81	3.82e-10
C6KSU6_PLAF7	HMPREF1418_00532	139	97	81	3.82e-10
Q8I5C9_PLAF7	STRINF_01166	139	97	81	3.82e-10
Q8IJ27_PLAF7	STRINF_01166	152	97	81	3.82e-10
Q8IJ06_PLAF7	HMPREF1399_00494	152	97	81	3.82e-10
C0H5A9_PLAF7	HMPREF1399_00494	143	97	81	3.82e-10
Q8IKY7_PLAF7	HMPREF1402_01073	143	97	81	3.82e-10
C6KT42_PLAF7	HMPREF1402_01073	147	97	81	3.83e-10
Q8I1R8_PLAF7	CUO_0094	152	97	81	3.83e-10
C0H4Q5_PLAF7	HMPREF0352_2008	138	97	81	3.83e-10
Q8IJU4_PLAF7	HMPREF0352_2008	138	97	81	3.83e-10
Q8IDG5_PLAF7	BSEG_03665	105	254	50	3.83e-10
Q8IC40_PLAF7	BSBG_03946	105	254	50	3.83e-10
Q8IJE5_PLAF7	ACDG_01024	90	244	33	3.83e-10
A0A144A2G5_PLAF7	HWAG_01435	128	116	11	3.83e-10
Q8IKB0_PLAF7	SUBVAR_05393	138	116	11	3.83e-10
SUB2_PLAF7	METSMIALI_01605	137	116	11	3.83e-10
Q7KQL4_PLAF7	EUBDOL_01711	150	126	13	3.84e-10
Q8IDH9_PLAF7	HMPREF0986_00940	95	437	54	3.84e-10
Q8I274_PLAF7	HMPREF0981_02822	140	110	14	3.84e-10
Q8ID28_PLAF7	HMPREF1429_00071	128	103	14	3.84e-10
Q8I403_PLAF7	HMPREF1429_00071	128	103	14	3.84e-10
Q8IJU0_PLAF7	OFBG_01935	128	102	48	3.84e-10
A0A144A181_PLAF7	CK3_34190	128	110	14	3.84e-10
O96236_PLAF7	HMPREF1407_01267	128	117	40	3.85e-10
C6KSS3_PLAF7	HMPREF9521_01526	142	110	14	3.85e-10
Q8I4S8_PLAF7	HMPREF1210_02418	146	119	20	3.85e-10
C0H4Y5_PLAF7	BSIG_2997	122	119	32	3.85e-10
Q8I5A0_PLAF7	HMPREF9345_03132	95	498	93	3.85e-10
C0H4D6_PLAF7	HMPREF0219_0430	109	230	64	3.85e-10
Q8IDE5_PLAF7	HMPREF9475_00229	90	230	64	3.85e-10
C6KSM5_PLAF7	HMPREF9475_00229	90	230	64	3.85e-10
Q8IAX3_PLAF7	HMPREF9476_02538	105	252	46	3.85e-10
O96201_PLAF7	HMPREF1427_01133	128	112	17	3.85e-10
Q8I5G2_PLAF7	HMPREF0127_01285	128	112	17	3.85e-10
Q8I4X7_PLAF7	HMPREF0880_03386	143	177	60	3.85e-10
Q8IJN8_PLAF7	HMPREF0994_04895	146	109	26	3.86e-10
O97284_PLAF7	HMPREF9453_00109	131	111	21	3.86e-10
Q8II19_PLAF7	HMPREF9010_02334	147	117	6	3.86e-10
C6KT01_PLAF7	HMPREF0847_00009	142	109	24	3.86e-10
Q8IBI7_PLAF7	HMPREF0866_01068	144	117	6	3.86e-10
Q8I2Q4_PLAF7	FAEPRAA2165_00767	140	114	33	3.86e-10
Q8I3H6_PLAF7	HMPREF9516_01634	103	254	54	3.86e-10
Q8IEL7_PLAF7	HMPREF9518_00522	103	254	54	3.86e-10
Q8IE34_PLAF7	CSBG_00654	101	254	54	3.86e-10
C0H4E4_PLAF7	BIFGAL_03637	101	254	54	3.86e-10
Q8I3Y1_PLAF7	HMPREF0018_00811	101	254	54	3.86e-10
Q8IBQ1_PLAF7	RSAG_00774	101	254	54	3.86e-10
C0H5N8_PLAF7	HMPREF0988_01633	101	254	54	3.87e-10
Q8IKP3_PLAF7	HMPREF0988_01633	101	254	54	3.87e-10
C6KSN6_PLAF7	SUBVAR_04190	105	230	78	3.87e-10
Q8I4N9_PLAF7	SUBVAR_04190	105	230	78	3.87e-10
Q8IKC9_PLAF7	HMPREF9447_03289	135	167	86	3.87e-10
O97269_PLAF7	HMPREF9440_01716	96	231	92	3.88e-10
Q8I2L4_PLAF7	HMPREF9440_01716	96	231	92	3.88e-10
Q8II27_PLAF7	HMPREF0220_0835	109	255	32	3.88e-10
Q8I2T0_PLAF7	HMPREF0352_1627	128	200	53	3.88e-10
A0A143ZX72_PLAF7	HMPREF0983_00740	129	106	27	3.88e-10
A0A143ZYL5_PLAF7	BACPLE_02360	123	111	2	3.88e-10
Q8IBU4_PLAF7	HMPREF1526_00604	123	111	2	3.88e-10
Q8IJT4_PLAF7	HMPREF1394_01457	142	105	7	3.88e-10
Q8I700_PLAF7	HMPREF9457_02844	131	119	49	3.88e-10
Q8IAU3_PLAF7	HMPREF1022_00848	147	192	33	3.88e-10
A0A143ZZX7_PLAF7	HMPREF0490_02162	136	104	73	3.88e-10
A0A146M427_PLAF7	HMPREF0490_02162	136	104	73	3.88e-10
C0H5N2_PLAF7	MITSMUL_04400	151	104	73	3.88e-10
Q8IET4_PLAF7	HMPREF0348_1050	137	104	73	3.88e-10
Q8IKZ6_PLAF7	HMPREF9548_02554	112	603	52	3.88e-10
Q8IKH6_PLAF7	HMPREF1021_03111	147	117	12	3.88e-10
Q8IBM3_PLAF7	HMPREF9450_01362	131	113	65	3.89e-10
Q8IJ75_PLAF7	FGAG_00971	150	108	60	3.89e-10
O77388_PLAF7	HMPREF1399_01126	137	104	33	3.9e-10
A0A5K1K8T4_PLAF7	HMPREF1449_01446	137	104	33	3.9e-10
Q9U0L3_PLAF7	HMPREF1449_01446	127	104	33	3.9e-10
A0A143ZXL1_PLAF7	HMPREF1448_01696	127	104	33	3.9e-10
C0H4B4_PLAF7	HMPREF1448_01696	133	104	33	3.91e-10
C0H4A2_PLAF7	HMPREF1400_00306	133	104	33	3.91e-10
C0H4N7_PLAF7	HMPREF1400_00306	147	104	33	3.91e-10
C6S3C7_PLAF7	HMPREF1436_00237	139	104	33	3.91e-10
O96189_PLAF7	FSCG_01038	90	245	35	3.91e-10
O96283_PLAF7	HMPREF9474_00957	90	245	35	3.91e-10
Q8ILP4_PLAF7	HMPREF1430_00040	144	114	25	3.91e-10
A0A146M1M7_PLAF7	CLOHIR_01555	99	254	64	3.91e-10
Q8IKZ4_PLAF7	CLOHIR_01555	99	254	64	3.92e-10
Q8IL46_PLAF7	HMPREF1428_00598	142	110	19	3.92e-10
Q8IFP1_PLAF7	STRINF_00574	127	119	3	3.92e-10
Q8IJ72_PLAF7	ENT_13040	134	110	19	3.92e-10
A0A144A0J9_PLAF7	HMPREF9478_02478	144	123	6	3.92e-10
Q8I3L3_PLAF7	HMPREF0531_13021	145	121	10	3.92e-10
Q8IK85_PLAF7	HMPREF0349_2390	101	252	74	3.92e-10
A0A143ZYA8_PLAF7	HMPREF9445_01824	127	107	26	3.92e-10
Q8IEH1_PLAF7	HMPREF9516_00605	129	107	26	3.92e-10
Q8IJ59_PLAF7	HMPREF9450_01362	147	122	12	3.92e-10
A0A5K1K969_PLAF7	RUMLAC_01070	128	117	10	3.92e-10
O96245_PLAF7	BSAG_02984	149	114	10	3.92e-10
Q8I3R1_PLAF7	HMPREF9521_01712	104	256	60	3.92e-10
Q8IC26_PLAF7	HMPREF0969_01933	108	256	60	3.93e-10
Q8IJ93_PLAF7	HMPREF1432_01420	145	109	81	3.93e-10
O96187_PLAF7	CUY_3589	149	101	29	3.93e-10
Q8IAZ3_PLAF7	HMPREF0989_03728	134	101	29	3.93e-10
A0A5K1K8V9_PLAF7	HMPREF1425_01393	133	115	11	3.93e-10
B9ZSJ6_PLAF7	HMPREF0623_1171	145	136	3	3.93e-10
Q76NM3_PLAF7	HMPREF9539_02080	110	358	98	3.94e-10
Q8IIF8_PLAF7	HMPREF1026_02293	138	102	32	3.94e-10
Q9U0K4_PLAF7	HMPREF9439_00676	146	107	32	3.94e-10
Q8IEC6_PLAF7	HMPREF9439_00676	146	107	32	3.94e-10
Q8IJJ4_PLAF7	HMPREF9945_00297	128	112	80	3.94e-10
O96204_PLAF7	EUBHAL_02908	128	121	3	3.94e-10
O96186_PLAF7	HMPREF1444_00507	150	111	24	3.94e-10
C0H4M6_PLAF7	HMPREF1017_03202	149	126	39	3.94e-10
Q8I3H2_PLAF7	HMPREF9457_02857	146	148	67	3.94e-10
O96130_PLAF7	HMPREF9449_01138	147	186	42	3.95e-10
Q8IFQ3_PLAF7	BIFANG_03798	95	229	82	3.95e-10
Q8IIB9_PLAF7	BIFANG_03798	94	229	82	3.95e-10
Q8II61_PLAF7	HMPREF9478_02756	110	294	81	3.95e-10
Q8ILY6_PLAF7	BSFG_02422	136	148	19	3.95e-10
Q8I4Z0_PLAF7	DORLON_00030	128	115	64	3.95e-10
C0H561_PLAF7	CLONEX_03654	148	134	65	3.95e-10
Q8IKN5_PLAF7	CSBG_02674	148	101	40	3.95e-10
Q9U0K6_PLAF7	CSBG_02674	143	101	40	3.95e-10
Q8IAZ9_PLAF7	HMPREF9457_00731	129	101	40	3.95e-10
Q8I484_PLAF7	HMPREF9457_00731	129	101	40	3.95e-10
Q8IL34_PLAF7	HMPREF9447_03289	144	170	67	3.95e-10
Q8IKX3_PLAF7	FAEPRAA2165_00767	128	110	13	3.95e-10
Q8IJI2_PLAF7	HMPREF0990_02590	138	100	35	3.96e-10
Q8IL76_PLAF7	BACCOP_03700	139	116	7	3.96e-10
A0A143ZWT2_PLAF7	HMPREF0349_2307	134	116	7	3.96e-10
Q8IIB2_PLAF7	HMPREF1018_02862	103	230	86	3.96e-10
Q8I2W1_PLAF7	GPA_26660	103	230	86	3.96e-10
Q8ILT8_PLAF7	PRABACTJOHN_02959	109	241	66	3.96e-10
C6KSZ2_PLAF7	HMPREF0984_00265	102	234	61	3.97e-10
A0A5K1K8X0_PLAF7	HMPREF0984_00265	102	234	61	3.97e-10
A0A144A4T0_PLAF7	HMPREF1022_01230	146	120	5	3.97e-10
Q8IDF8_PLAF7	HMPREF0819_0360	95	214	20	3.97e-10
Q8I256_PLAF7	HMPREF9945_00885	90	244	31	3.97e-10
Q8IEV0_PLAF7	HMPREF9552_03049	90	244	31	3.98e-10
C0H5N5_PLAF7	HMPREF9945_02090	97	260	30	3.98e-10
Q8I509_PLAF7	HMPREF0556_11610	97	260	30	3.98e-10
Q8IL63_PLAF7	HMPREF0556_11610	97	260	30	3.98e-10
C0H4K0_PLAF7	HMPREF9418_0444	97	260	30	3.98e-10
Q8I5U5_PLAF7	HMPREF9418_0444	97	260	30	3.98e-10
Q8I425_PLAF7	HMPREF9451_00326	97	260	30	3.98e-10
O97246_PLAF7	HMPREF0102_02086	127	102	10	3.98e-10
A0A143ZWV2_PLAF7	BSAG_03399	127	95	50	3.98e-10
Q8IM10_PLAF7	COLINT_03426	150	118	47	3.98e-10
O96181_PLAF7	HMPREF0106_00597	145	125	30	3.98e-10
C0H5G2_PLAF7	HMPREF1439_00287	137	114	16	3.98e-10
C6S3I7_PLAF7	HMPREF1439_00287	137	114	16	3.98e-10
Q8I5C3_PLAF7	BACSTE_02405	147	105	44	3.98e-10
Q8I5G0_PLAF7	BACSTE_02405	148	105	44	3.98e-10
A0A5K1K942_PLAF7	CUY_2433	148	105	44	3.98e-10
Q8I468_PLAF7	HMPREF0406_00289	128	99	22	3.98e-10
C6KSX2_PLAF7	HMPREF9494_02211	135	114	16	3.98e-10
C0H4Y6_PLAF7	HMPREF1022_02170	128	102	38	3.98e-10
Q9NDU6_PLAF7	HMPREF1019_01006	135	99	27	3.98e-10
Q8IDH5_PLAF7	OFBG_00272	144	139	39	3.98e-10
Q8ILV3_PLAF7	HMPREF1311_01154	90	253	35	3.98e-10
Q8I4W5_PLAF7	ES1_09370	90	253	35	3.98e-10
Q8IJI4_PLAF7	ROSEINA2194_01608	112	244	31	3.98e-10
Q8I2K7_PLAF7	LRHM_2435	112	244	31	3.98e-10
Q8I400_PLAF7	BSHG_1588	144	112	32	3.98e-10
Q8IL39_PLAF7	BSHG_1588	144	112	32	3.98e-10
Q8I559_PLAF7	HMPREF0400_01022	141	119	9	3.98e-10
Q8IM21_PLAF7	HMPREF5505_0132	123	119	9	3.98e-10
Q8I5G8_PLAF7	HMPREF0404_01268	128	92	65	3.98e-10
Q8IK92_PLAF7	HMPREF0369_00795	140	103	33	3.98e-10
Q8ILQ0_PLAF7	HMPREF0511_0321	141	103	33	3.98e-10
Q8IEM7_PLAF7	HOLDEFILI_00937	124	115	39	3.99e-10
C0H535_PLAF7	HMPREF9473_02329	143	112	36	3.99e-10
Q8I4Y5_PLAF7	HMPREF1532_01943	143	112	36	3.99e-10
Q8ID61_PLAF7	HMPREF1444_00507	150	114	35	3.99e-10
Q8IIW0_PLAF7	HMPREF1447_01466	137	118	25	3.99e-10
Q8IKL7_PLAF7	FSEG_01638	103	254	63	3.99e-10
O96253_PLAF7	FSEG_01638	103	254	63	3.99e-10
Q8IKN3_PLAF7	HMPREF9436_03027	106	254	63	3.99e-10
Q8ILV8_PLAF7	HMPREF9436_03027	103	254	63	3.99e-10
Q8I3V1_PLAF7	HMPREF9466_00650	128	104	9	3.99e-10
Q8IBI3_PLAF7	HMPREF1439_01069	137	106	29	3.99e-10
Q8IDZ9_PLAF7	HMPREF0556_10482	143	197	60	3.99e-10
Q9U0H1_PLAF7	HMPREF1006_02632	90	229	69	3.99e-10
C6KSX9_PLAF7	HMPREF1006_02632	90	229	69	3.99e-10
Q8IBY9_PLAF7	HMPREF1025_01012	143	120	14	3.99e-10
Q8I2R0_PLAF7	HMPREF1025_01012	152	120	14	3.99e-10
Q8I540_PLAF7	HMPREF1017_03202	149	128	11	3.99e-10
Q8I553_PLAF7	BACUNI_00883	136	146	18	3.99e-10
Q8IDD7_PLAF7	HMPREF9488_01883	144	109	32	3.99e-10
Q8I4R4_PLAF7	HMPREF0322_04072	147	109	32	3.99e-10
Q8ILU7_PLAF7	HMPREF0556_10482	134	196	48	3.99e-10
C0H591_PLAF7	HMPREF1485_02185	90	266	15	3.99e-10
Q8I2C8_PLAF7	HMPREF1485_02185	90	266	15	3.99e-10
A0A5K1K8H7_PLAF7	HMPREF0404_00516	144	109	58	3.99e-10
C6KTE5_PLAF7	HMPREF1391_01129	131	111	32	3.99e-10
Q8IHZ6_PLAF7	HMPREF9008_01320	136	146	27	3.99e-10
O97320_PLAF7	HMPREF9533_00140	97	248	57	3.99e-10
Q8IJT0_PLAF7	HMPREF1014_05697	103	246	42	3.99e-10
Q8IBL1_PLAF7	HMPREF1014_05697	103	246	42	3.99e-10
C6KT47_PLAF7	ERE_27690	103	246	42	3.99e-10
Q8I1P4_PLAF7	HMPREF1004_02464	103	246	42	3.99e-10
A0A5K1K972_PLAF7	HMPREF1004_02464	103	246	42	3.99e-10
Q8I3F2_PLAF7	HMPREF0989_02702	103	246	42	3.99e-10
C6KT79_PLAF7	HMPREF0989_02702	102	246	42	3.99e-10
Q8IEQ3_PLAF7	ROSEINA2194_00440	91	246	42	3.99e-10
A0A5K1K8I4_PLAF7	HMPREF0402_00335	90	246	42	3.99e-10
Q8I3T8_PLAF7	FVAG_00409	112	189	87	3.99e-10
Q8IAN8_PLAF7	COPCOM_00908	145	116	15	3.99e-10
Q8ID54_PLAF7	HMPREF9094_0650	111	203	36	3.99e-10
Q8III3_PLAF7	HMPREF1526_02577	98	334	52	3.99e-10
Q8IEG2_PLAF7	HMPREF1482_00971	95	259	29	3.99e-10
C0H4A9_PLAF7	BIFBRE_04591	95	259	29	3.99e-10
O77369_PLAF7	HMPREF1416_00935	144	115	10	3.99e-10
O96139_PLAF7	HMPREF0994_01279	147	113	36	3.99e-10
A0A5K1K885_PLAF7	HMPREF9516_02711	152	115	10	4e-10
C0H4F6_PLAF7	COLINT_03426	149	127	15	4e-10
Q8IJA3_PLAF7	HMPREF1419_00244	142	98	33	4e-10
Q8IC15_PLAF7	BSIG_1860	142	111	14	4e-10
Q8I1P0_PLAF7	COPCOM_03373	146	114	29	4e-10
Q8I3N7_PLAF7	HMPREF1395_00892	147	105	23	4e-10
Q8I3N6_PLAF7	HMPREF0819_1392	143	111	62	4e-10
C6KSV1_PLAF7	HMPREF0401_01101	140	98	46	4e-10
C6KSP8_PLAF7	HMPREF1425_00561	141	98	46	4e-10
Q8IBN5_PLAF7	HMPREF1007_02861	150	117	70	4e-10
Q8I2D3_PLAF7	BSCG_03510	142	114	16	4.01e-10
C6KST4_PLAF7	HMPREF0101_04378	138	104	34	4.01e-10
Q8ILH6_PLAF7	HMPREF9519_00827	147	109	23	4.01e-10
A0A144A659_PLAF7	HMPREF1014_05074	124	119	37	4.01e-10
Q8I310_PLAF7	HMPREF9010_02418	149	119	36	4.01e-10
A0A144A2H0_PLAF7	HMPREF1032_01425	144	183	32	4.01e-10
Q8I2F4_PLAF7	BACPLE_03823	127	112	13	4.02e-10
Q8IJF0_PLAF7	CLOSTASPAR_06652	150	110	14	4.02e-10
Q9U0J2_PLAF7	HMPREF9446_01252	93	456	54	4.02e-10
A0A144A0V8_PLAF7	CL3_21380	102	228	30	4.02e-10
Q8IB40_PLAF7	PROVRETT_06725	94	259	45	4.02e-10
Q8IL79_PLAF7	PROVRETT_06725	99	259	45	4.03e-10
A0A143ZY58_PLAF7	HMPREF1438_00340	145	101	46	4.03e-10
Q8I5F3_PLAF7	CBFG_02853	152	113	10	4.03e-10
Q8IBK7_PLAF7	PEPMIC_00867	99	230	87	4.03e-10
Q8IB51_PLAF7	PEPMIC_00867	105	230	87	4.03e-10
O97286_PLAF7	ANACOL_03027	146	104	52	4.03e-10
Q8ILN0_PLAF7	ANACOL_03027	142	104	52	4.03e-10
C0H487_PLAF7	HMPREF0400_01110	130	106	16	4.03e-10
Q8I5Y6_PLAF7	HMPREF0175_1961	147	118	8	4.03e-10
O96208_PLAF7	HMPREF0175_1961	147	118	8	4.03e-10
Q8II59_PLAF7	RTO_26230	142	118	8	4.03e-10
A0A5K1K925_PLAF7	DESPIG_00251	147	148	79	4.03e-10
C6KSZ4_PLAF7	HMPREF1434_00883	144	117	12	4.03e-10
Q8I4Y8_PLAF7	BACSTE_01551	150	119	10	4.03e-10
Q8II69_PLAF7	HMPREF0557_01423	109	281	33	4.03e-10
Q8I1T2_PLAF7	EUBVEN_02500	140	100	33	4.03e-10
C6KTB4_PLAF7	HMPREF9518_02788	142	115	56	4.03e-10
Q8IKF4_PLAF7	HMPREF0996_02881	102	264	30	4.03e-10
Q8IJX1_PLAF7	CL2_20950	102	264	30	4.03e-10
Q8I0V4_PLAF7	HMPREF9551_03851	93	506	47	4.03e-10
Q8IM25_PLAF7	HMPREF9549_01704	106	383	91	4.03e-10
Q8IBH0_PLAF7	HMPREF0994_03921	110	231	64	4.03e-10
A0A5K1K8Z4_PLAF7	HMPREF0994_03921	110	231	64	4.03e-10
Q8IKX4_PLAF7	HMPREF9536_04422	107	540	88	4.04e-10
Q8I5J0_PLAF7	PSAG_01444	128	104	32	4.04e-10
C0H4P6_PLAF7	HMPREF1208_02317	151	113	12	4.04e-10
Q8I576_PLAF7	HMPREF0220_3614	124	117	10	4.04e-10
Q8IKJ6_PLAF7	PRABACTJOHN_00590	141	119	9	4.04e-10
Q8ILW8_PLAF7	HMPREF0406_00915	144	189	42	4.04e-10
A0A5K1K8S6_PLAF7	HMPREF1406_01432	143	120	9	4.04e-10
Q8IIA8_PLAF7	HMPREF1404_00331	137	114	12	4.05e-10
C0H4F4_PLAF7	HMPREF0996_01031	136	114	60	4.05e-10
Q8I3E3_PLAF7	BACCOPRO_02723	150	114	60	4.05e-10
Q8IIC7_PLAF7	BACCAC_03804	150	114	60	4.05e-10
O77347_PLAF7	CCU_27710	144	114	60	4.05e-10
Q8IEM2_PLAF7	HMPREF9440_02161	144	114	60	4.05e-10
Q8IDE6_PLAF7	BIFBRE_04523	101	253	65	4.05e-10
Q8I579_PLAF7	HMPREF0673_02436	102	253	65	4.05e-10
Q8IB77_PLAF7	HMPREF9466_01816	128	113	48	4.05e-10
Q8IL75_PLAF7	HMPREF1394_01457	142	113	29	4.05e-10
Q8I5D5_PLAF7	COPCOM_01753	152	147	21	4.05e-10
Q8III6_PLAF7	PROVRETT_05821	149	124	32	4.05e-10
O96222_PLAF7	BIFANG_03286	112	183	58	4.05e-10
Q8IKB7_PLAF7	CLOSTHATH_00650	102	243	34	4.05e-10
C6S3C6_PLAF7	BLIG_01212	90	264	34	4.05e-10
Q8I2C1_PLAF7	LRHM_2458	90	264	34	4.05e-10
C6KT14_PLAF7	HMPREF9446_00721	90	265	41	4.05e-10
Q8IHM1_PLAF7	HMPREF9446_00721	90	265	41	4.05e-10
Q8I3E2_PLAF7	FSAG_000710	90	265	41	4.06e-10
O77326_PLAF7	FSAG_000710	90	265	41	4.06e-10
C6KTA4_PLAF7	HMPREF1526_00604	123	102	10	4.06e-10
Q8IK71_PLAF7	HMPREF9399_0549	123	102	10	4.06e-10
Q8I3T5_PLAF7	HMPREF0404_01268	128	99	23	4.06e-10
Q8ID62_PLAF7	FUAG_03100	147	110	29	4.06e-10
Q8I6V2_PLAF7	HMPREF1448_01353	126	104	42	4.06e-10
Q8I357_PLAF7	HMPREF9477_01471	150	107	29	4.06e-10
Q8IAS3_PLAF7	LRHM_1129	138	96	48	4.06e-10
A0A5K1K9A2_PLAF7	FSEG_00022	148	119	14	4.06e-10
C6KSZ8_PLAF7	HMPREF1452_00425	150	96	48	4.06e-10
Q8IKE1_PLAF7	FSDG_00041	149	119	14	4.06e-10
Q8IEK5_PLAF7	HMPREF1442_01437	128	113	18	4.06e-10
Q8II95_PLAF7	HMPREF1439_01069	137	106	8	4.06e-10
C6KTE4_PLAF7	HMPREF9542_04158	93	516	60	4.06e-10
Q8I3I4_PLAF7	METSMIF1_03628	129	117	50	4.06e-10
Q8IM28_PLAF7	FSDG_00041	147	117	50	4.06e-10
Q8IK97_PLAF7	HMPREF0179_00923	143	140	81	4.06e-10
Q8IJ66_PLAF7	HMPREF9445_03195	105	600	87	4.06e-10
Q8IL38_PLAF7	HMPREF9449_00981	143	103	78	4.06e-10
Q8IJT9_PLAF7	HMPREF9478_01628	109	178	63	4.06e-10
O96259_PLAF7	HMPREF0026_00322	102	254	27	4.06e-10
O96292_PLAF7	HMPREF0402_00792	102	254	27	4.06e-10
Q8II06_PLAF7	HMPREF1444_00021	137	100	27	4.06e-10
C0H4L9_PLAF7	HMPREF1415_00483	126	119	7	4.06e-10
Q8II57_PLAF7	HMPREF1016_02615	105	250	43	4.06e-10
Q8IJE8_PLAF7	CLOL250_00039	102	240	19	4.06e-10
Q8IBG6_PLAF7	CLOL250_00039	103	240	19	4.06e-10
Q8IM44_PLAF7	HMPREF1210_01884	90	254	68	4.06e-10
C0H5J0_PLAF7	HMPREF0216_00031	90	254	68	4.06e-10
Q8I0W6_PLAF7	BUTYVIB_00312	147	115	25	4.06e-10
C0H484_PLAF7	HMPREF9466_00845	136	101	41	4.06e-10
Q8I5B9_PLAF7	HMPREF1432_01385	127	119	4	4.06e-10
Q8IID1_PLAF7	HMPREF1432_01385	127	119	4	4.06e-10
Q8I5I0_PLAF7	HMPREF1438_00469	144	106	31	4.06e-10
Q8I3M2_PLAF7	HMPREF9453_00716	100	241	44	4.06e-10
Q8IIR2_PLAF7	HMPREF1211_06862	103	241	44	4.06e-10
Q8I0V5_PLAF7	HMPREF9441_03294	128	95	42	4.06e-10
C0H4T0_PLAF7	HMPREF1428_01530	128	121	6	4.06e-10
Q8IIC4_PLAF7	CLOSS21_00892	149	169	76	4.06e-10
C0H5L9_PLAF7	PEPMIC_01705	113	263	23	4.06e-10
Q8ID37_PLAF7	PEPMIC_01705	110	263	23	4.06e-10
Q8IJ08_PLAF7	CLOSTHATH_00650	102	262	31	4.06e-10
A0A144A213_PLAF7	BSHG_3994	92	262	31	4.06e-10
Q8IK11_PLAF7	BSHG_3994	106	262	31	4.06e-10
Q8IJU5_PLAF7	HMPREF0219_2066	106	262	31	4.06e-10
C6KTD3_PLAF7	CK3_12210	92	266	12	4.06e-10
C6S3D1_PLAF7	CL3_05600	89	266	12	4.06e-10
O96205_PLAF7	PEPMIC_01689	150	113	11	4.06e-10
Q8IJA8_PLAF7	HMPREF1312_2210	131	113	11	4.06e-10
Q8I4P7_PLAF7	HMPREF0993_02602	104	230	84	4.06e-10
Q8I3J0_PLAF7	HMPREF0534_1309	98	230	84	4.06e-10
Q8IK70_PLAF7	HMPREF1394_00209	149	100	17	4.06e-10
Q8IKT0_PLAF7	HMPREF1394_00209	149	100	17	4.06e-10
Q8IIB5_PLAF7	HMPREF1450_01498	149	100	17	4.06e-10
A0A143ZY62_PLAF7	HMPREF1030_01045	148	119	2	4.06e-10
Q8I5Z6_PLAF7	ANASTE_02216	143	120	5	4.06e-10
Q8I5S4_PLAF7	HMPREF0535_0288	152	100	32	4.06e-10
O77322_PLAF7	LAR_0455	133	100	32	4.06e-10
Q8I1P3_PLAF7	HMPREF0536_10509	133	100	32	4.06e-10
Q8IIJ8_PLAF7	HMPREF0538_21685	146	100	32	4.06e-10
Q8I562_PLAF7	HMPREF0531_13027	146	100	32	4.06e-10
C6KTA8_PLAF7	HMPREF0531_13027	137	100	32	4.06e-10
Q8I5Q1_PLAF7	FSEG_00399	137	100	32	4.06e-10
A0A5K1K9B3_PLAF7	FSEG_00399	137	100	32	4.06e-10
A0A144A1E4_PLAF7	METSMIALI_01605	137	120	5	4.06e-10
C0H5A4_PLAF7	HMPREF1020_00736	90	263	30	4.06e-10
Q8IIS4_PLAF7	ANACOL_03027	149	110	33	4.06e-10
Q8I628_PLAF7	ANACOL_03027	151	110	33	4.06e-10
Q8I5T1_PLAF7	BBNG_01700	94	244	32	4.06e-10
A0A144A102_PLAF7	HMPREF1413_00064	137	113	14	4.06e-10
C6KSN8_PLAF7	FUAG_01127	143	108	46	4.06e-10
Q8I6T6_PLAF7	HCCG_01705	133	123	49	4.06e-10
Q8IAV3_PLAF7	HMPREF0531_10847	133	103	42	4.06e-10
C0H4M8_PLAF7	HMPREF9420_2036	133	103	42	4.06e-10
A0A144A297_PLAF7	METSMIF1_02138	141	114	46	4.06e-10
Q8I556_PLAF7	HMPREF1311_01942	110	317	53	4.06e-10
Q8I2J9_PLAF7	HMPREF1216_00975	149	115	9	4.06e-10
A0A5K1K8F9_PLAF7	MHY_14650	149	115	9	4.07e-10
O77385_PLAF7	RUMLAC_01976	128	117	7	4.07e-10
Q8IK57_PLAF7	HMPREF1207_02720	146	104	62	4.07e-10
Q8IC06_PLAF7	HMPREF0178_02406	109	234	88	4.07e-10
Q8IKJ0_PLAF7	MITSMUL_05294	90	263	30	4.07e-10
Q8IB31_PLAF7	MITSMUL_05294	90	263	30	4.07e-10
A0A143ZYI5_PLAF7	CLS_24370	98	263	30	4.07e-10
Q8ILA2_PLAF7	RUMLAC_02378	82	263	30	4.07e-10
A0A5K1K9F9_PLAF7	RUMOBE_03180	124	119	5	4.07e-10
A0A5K1K898_PLAF7	HMPREF1445_00124	148	116	10	4.07e-10
C0H5I9_PLAF7	HMPREF0401_01219	123	193	40	4.07e-10
O77351_PLAF7	BACSTE_01818	90	244	52	4.07e-10
Q8ILF2_PLAF7	BACSTE_01818	90	244	52	4.07e-10
Q8IKQ6_PLAF7	HMPREF1032_00744	90	244	52	4.07e-10
C6KTC5_PLAF7	FSAG_000035	105	225	97	4.07e-10
Q8IBN8_PLAF7	FSAG_001090	124	116	30	4.07e-10
Q8I2B9_PLAF7	HMPREF9418_2704	134	101	46	4.07e-10
C0H4E5_PLAF7	HMPREF9418_2704	135	101	46	4.07e-10
Q8IJB7_PLAF7	CLORAM_02149	134	115	10	4.07e-10
Q8I5W6_PLAF7	CLORAM_02149	134	115	10	4.07e-10
Q8I4S7_PLAF7	EC1_02960	129	110	14	4.07e-10
Q8I5G4_PLAF7	HMPREF0322_01318	144	99	61	4.08e-10
Q9U0M7_PLAF7	BRYFOR_09271	150	103	59	4.08e-10
Q8I2Z9_PLAF7	BACCOP_03700	150	103	59	4.08e-10
Q8I323_PLAF7	HMPREF9443_00324	128	114	69	4.08e-10
Q8IDZ8_PLAF7	HMPREF0372_03502	128	99	61	4.08e-10
C0H5L8_PLAF7	HMPREF0349_2307	134	103	59	4.08e-10
Q8IKG3_PLAF7	FSDG_00229	128	101	35	4.08e-10
Q8IDP4_PLAF7	HMPREF9011_02802	134	131	45	4.08e-10
Q8IAZ5_PLAF7	HMPREF9945_01137	90	256	29	4.08e-10
Q8IB25_PLAF7	HMPREF9945_01137	90	256	29	4.08e-10
C6KT56_PLAF7	DORLON_00739	94	260	16	4.08e-10
O96199_PLAF7	FMAG_02110	145	117	22	4.09e-10
Q8I5I4_PLAF7	HMPREF0492_1120	152	100	25	4.09e-10
Q8IAV5_PLAF7	FSBG_01392	148	100	25	4.09e-10
Q8I3D9_PLAF7	FVAG_02726	149	100	25	4.09e-10
C6S3J3_PLAF7	FVAG_02726	149	100	25	4.09e-10
Q8I4P6_PLAF7	FSCG_00939	133	100	25	4.09e-10
Q8I3F4_PLAF7	BACDOR_00015	152	92	65	4.09e-10
Q8II46_PLAF7	BSBG_04694	144	92	65	4.09e-10
Q8IB66_PLAF7	FMAG_01163	128	104	27	4.09e-10
Q8IJW6_PLAF7	ANHYDRO_00646	101	262	23	4.1e-10
Q8IJ42_PLAF7	HMPREF9094_1391	104	262	31	4.1e-10
Q8IDR4_PLAF7	HMPREF9451_01746	91	262	31	4.1e-10
Q8II00_PLAF7	HMPREF0557_02809	90	262	31	4.1e-10
A0A5K1K8Q3_PLAF7	METSMIF1_02054	128	114	9	4.1e-10
Q8IJY5_PLAF7	HMPREF1216_00975	128	114	9	4.1e-10
A0A5K1K8A8_PLAF7	HMPREF9467_00478	149	114	9	4.1e-10
Q8IEF7_PLAF7	EUBSIR_00514	138	114	36	4.1e-10
Q8I535_PLAF7	HMPREF0623_1831	99	263	30	4.1e-10
Q8I578_PLAF7	CLOSPI_02333	134	116	7	4.1e-10
B9ZSH6_PLAF7	HMPREF9011_02453	151	114	14	4.1e-10
Q8I5Q2_PLAF7	HMPREF9011_02453	151	114	14	4.1e-10
Q8IAY9_PLAF7	METSMIF1_02891	139	114	14	4.1e-10
Q8I1T4_PLAF7	HMPREF0994_01279	147	115	11	4.11e-10
Q8IC39_PLAF7	DESPIG_02208	150	115	10	4.11e-10
Q8IET8_PLAF7	HMPREF0531_13021	145	120	21	4.11e-10
Q8IL36_PLAF7	BSCG_00474	147	104	46	4.11e-10
C0H5J6_PLAF7	BSGG_3183	149	104	46	4.11e-10
Q8I247_PLAF7	METSMIALI_01199	144	104	46	4.11e-10
A0A143ZZV5_PLAF7	ROSINTL182_06956	147	122	3	4.11e-10
Q8I3P7_PLAF7	HMPREF1007_02143	124	158	39	4.11e-10
Q8IFN9_PLAF7	ERE_22590	97	588	94	4.11e-10
Q8IIY5_PLAF7	BSFG_02077	112	253	40	4.11e-10
A0A143ZVI0_PLAF7	FGAG_01361	112	253	40	4.11e-10
Q8I332_PLAF7	RUM_03280	111	253	40	4.11e-10
Q8IBI8_PLAF7	HMPREF9476_00309	90	262	22	4.12e-10
C0H4L7_PLAF7	HMPREF9402_2833	90	262	22	4.12e-10
Q8IDR9_PLAF7	BACUNI_01815	128	146	38	4.12e-10
Q8ILW0_PLAF7	CLOM621_05236	104	221	66	4.12e-10
C0H580_PLAF7	BRYFOR_05636	132	104	35	4.13e-10
Q8I2B3_PLAF7	HMPREF0541_02827	132	104	35	4.13e-10
C6KSU5_PLAF7	HMPREF0541_02827	142	104	35	4.13e-10
Q8I1W0_PLAF7	HMPREF0511_0321	141	104	35	4.13e-10
Q8ILC8_PLAF7	HMPREF1307_03951	148	120	29	4.13e-10
Q8ILL9_PLAF7	BACCOPRO_01826	134	120	13	4.13e-10
Q8IL18_PLAF7	HMPREF0530_2642	145	102	31	4.13e-10
O96295_PLAF7	RUMGNA_02239	98	239	32	4.14e-10
Q8I3L8_PLAF7	HMPREF1414_00029	145	105	12	4.14e-10
Q8I4Q2_PLAF7	HMPREF1445_00461	147	105	12	4.14e-10
Q8I441_PLAF7	HMPREF1021_02608	148	99	23	4.14e-10
Q8I3E0_PLAF7	HMPREF1021_02608	133	99	23	4.14e-10
Q8I5H4_PLAF7	FSEG_01980	128	102	32	4.14e-10
Q8IIB8_PLAF7	CUI_0875	147	105	12	4.14e-10
O96225_PLAF7	HMPREF1215_01135	136	117	12	4.15e-10
Q8IIT1_PLAF7	HMPREF1215_01135	136	117	12	4.15e-10
Q8IBY4_PLAF7	HMPREF1014_05074	124	103	53	4.15e-10
Q8IBS1_PLAF7	HMPREF1434_00883	144	104	19	4.15e-10
Q8I4V8_PLAF7	FSCG_00890	152	128	43	4.15e-10
Q8IIK2_PLAF7	BACCAP_00330	94	260	22	4.15e-10
Q8IKI9_PLAF7	HMPREF1476_00201	90	228	69	4.15e-10
Q8IDF4_PLAF7	HMPREF1476_00201	90	228	69	4.15e-10
C0H587_PLAF7	HMPREF0401_00392	138	105	12	4.15e-10
Q8II15_PLAF7	HMPREF0401_00392	150	105	12	4.15e-10
Q8I4U4_PLAF7	HMPREF9453_00672	101	242	19	4.15e-10
Q8IC04_PLAF7	HMPREF0400_01753	101	242	19	4.15e-10
Q8IBQ2_PLAF7	HMPREF1423_00275	136	110	51	4.15e-10
C0H4F7_PLAF7	HMPREF1532_02255	131	108	42	4.15e-10
Q8ILV2_PLAF7	HMPREF1402_01602	147	102	59	4.15e-10
A0A5K1K910_PLAF7	HMPREF9552_01767	98	321	75	4.15e-10
Q8IEL8_PLAF7	HMPREF1705_01108	92	262	21	4.15e-10
A0A143ZZE4_PLAF7	HMPREF0539_2039	90	258	16	4.15e-10
Q8IJJ1_PLAF7	HMPREF0539_2039	90	258	16	4.15e-10
Q8IIC2_PLAF7	HMPREF1210_01096	95	231	99	4.15e-10
Q8IJ55_PLAF7	HMPREF1210_01096	95	231	99	4.15e-10
A0A146M1S3_PLAF7	HMPREF9464_02157	90	252	65	4.15e-10
Q8I0V2_PLAF7	HMPREF9464_02157	90	252	65	4.15e-10
Q8I4U3_PLAF7	CLOSPI_02409	112	253	31	4.15e-10
Q8I1R6_PLAF7	HMPREF9521_02951	110	301	44	4.15e-10
Q9TY94_PLAF7	HMPREF9536_04422	107	546	87	4.15e-10
Q9NLB3_PLAF7	HMPREF1446_01142	147	99	22	4.15e-10
C0H4L4_PLAF7	HMPREF1401_00011	147	99	22	4.15e-10
Q8IIA6_PLAF7	HMPREF0322_04325	148	108	19	4.15e-10
Q8IKV4_PLAF7	HMPREF5505_0132	123	113	69	4.15e-10
O97308_PLAF7	BXY_13450	127	113	48	4.15e-10
A0A5K1K8G8_PLAF7	HMPREF0322_02815	135	104	7	4.15e-10
Q9U0I8_PLAF7	HMPREF9465_00563	135	104	7	4.15e-10
Q9TY98_PLAF7	HMPREF9465_00563	135	104	7	4.15e-10
Q8IIE1_PLAF7	ANASTE_02089	128	104	9	4.15e-10
Q8IJK1_PLAF7	HMPREF0348_2289	138	99	22	4.15e-10
C6KT73_PLAF7	BSHG_2017	146	117	7	4.15e-10
Q7KQK4_PLAF7	HMPREF0219_2563	141	119	14	4.15e-10
A0A144A1Y0_PLAF7	EUBVEN_02500	143	96	81	4.15e-10
Q7K6A9_PLAF7	HMPREF1308_00622	152	109	19	4.15e-10
Q8IIQ7_PLAF7	HMPREF9488_00812	133	126	9	4.15e-10
Q8IKV6_PLAF7	HMPREF1015_02901	142	127	8	4.15e-10
Q8I226_PLAF7	HMPREF1403_01424	139	118	60	4.15e-10
Q8IKR1_PLAF7	RO1_16520	124	155	15	4.15e-10
Q8IL02_PLAF7	HMPREF1020_03688	133	156	53	4.15e-10
Q8IIQ5_PLAF7	HMPREF0401_01219	128	171	74	4.16e-10
C0H543_PLAF7	HMPREF9494_01605	110	261	69	4.16e-10
A0A143ZZQ0_PLAF7	HMPREF9547_00124	93	524	61	4.16e-10
O96182_PLAF7	HMPREF9418_0184	90	225	77	4.16e-10
C0H4U5_PLAF7	HMPREF1210_01884	90	225	77	4.16e-10
O96243_PLAF7	HMPREF0982_01887	90	221	93	4.16e-10
Q8I3T1_PLAF7	HMPREF1207_01194	90	221	93	4.17e-10
Q8I6Z7_PLAF7	METSMIF1_03145	98	222	91	4.17e-10
O96112_PLAF7	METSMIF1_03145	100	222	91	4.17e-10
Q8I4X9_PLAF7	METSMIALI_00561	100	222	91	4.17e-10
A0A5K1K8M0_PLAF7	METSMIALI_00561	99	222	91	4.17e-10
Q8IJP3_PLAF7	ESCG_00907	95	548	64	4.17e-10
Q8I318_PLAF7	HMPREF9533_00140	97	232	88	4.17e-10
Q8IHY2_PLAF7	ACDG_01227	96	232	88	4.17e-10
C6KT34_PLAF7	HMPREF0494_0209	111	333	58	4.17e-10
Q76NN8_PLAF7	CK3_23160	112	211	73	4.17e-10
Q8IBN1_PLAF7	RO1_01000	110	262	47	4.17e-10
C6KSQ8_PLAF7	HMPREF0490_02459	110	262	47	4.17e-10
A0A143ZXR3_PLAF7	HMPREF1307_03878	103	265	13	4.17e-10
C6KTD1_PLAF7	HMPREF1307_03878	103	265	13	4.17e-10
Q8IIB6_PLAF7	CLONEX_03654	149	149	46	4.17e-10
[truncated: 672 more rows]
